# Supplementary material for: A multistep continuous flow synthesis machine for the preparation of pyrazoles via a metal-free amine-redox process
Source: React Chem Eng. 2016 Jan 7;1(1):101–5. doi: 10.1039/c5re00082c (PMC4906367; doi:10.1039/c5re00082c)
Supplement: Supplementary file 2 [file RE-001-C5RE00082C-s002.cif]

# Electronic Supplementary Material (ESI) for Reaction Chemistry & Engineering.
# This journal is © The Royal Society of Chemistry 2016

####################################################################### 
# 
# This file contains crystal structure data downloaded from the 
# Cambridge Structural Database (CSD) hosted by the Cambridge 
# Crystallographic Data Centre (CCDC).
# 
# Full information about CCDC data access policies and citation 
# guidelines are available at http://www.ccdc.cam.ac.uk/access/V1 
# 
# Audit and citation data items may have been added by the CCDC. 
# Please retain this information to preserve the provenance of 
# this file and to allow appropriate attribution of the data. 
# 
#######################################################################

data_sl1409
_database_code_depnum_ccdc_archive 'CCDC 1430558'
_audit_update_record             
;
2015-10-09 deposited with the CCDC.
2015-12-23 downloaded from the CCDC.
;
#===============================================================================
_audit_creation_method           SHELXL-2013

#-------------------------------------------------------------------------------
# Inserted by local software: cifUpdate ver. 3.0  (Andrew D. Bond, July 2015)
#-------------------------------------------------------------------------------
_cambridge_user_name             'Jian-Siang Poh'
_cambridge_user_crsid            jsp47
_cambridge_supervisor_name       'Steven Ley'
_cambridge_supervisor_crsid      svl1000
_cambridge_crystallographer_name 'John Davies'
_cambridge_crystallographer_crsid jed2
_cambridge_sample_id             JSP-2-12-129frA
_cambridge_data_id               sl1409
#-------------------------------------------------------------------------------

_chemical_name_systematic        ?
_chemical_name_common            ?
_chemical_melting_point          ?
_chemical_formula_moiety         'C29 H24 Cl2 F6 N4 O4'
_chemical_formula_sum            'C29 H24 Cl2 F6 N4 O4'
_chemical_formula_weight         677.42

loop_
_atom_type_symbol
_atom_type_description
_atom_type_scat_dispersion_real
_atom_type_scat_dispersion_imag
_atom_type_scat_source
C C 0.0033 0.0016 'International Tables Vol C Tables 4.2.6.8 and 6.1.1.4'
H H 0.0000 0.0000 'International Tables Vol C Tables 4.2.6.8 and 6.1.1.4'
N N 0.0061 0.0033 'International Tables Vol C Tables 4.2.6.8 and 6.1.1.4'
O O 0.0106 0.0060 'International Tables Vol C Tables 4.2.6.8 and 6.1.1.4'
F F 0.0171 0.0103 'International Tables Vol C Tables 4.2.6.8 and 6.1.1.4'
Cl Cl 0.1484 0.1585 'International Tables Vol C Tables 4.2.6.8 and 6.1.1.4'

_space_group_crystal_system      monoclinic
_space_group_IT_number           15
_space_group_name_H-M_alt        'C 2/c'
_space_group_name_Hall           '-C 2yc'

_shelx_space_group_comment       
;
The symmetry employed for this shelxl refinement is uniquely defined
by the following loop, which should always be used as a source of
symmetry information in preference to the above space-group names.
They are only intended as comments.
;

loop_
_space_group_symop_operation_xyz
'x, y, z'
'-x, y, -z+1/2'
'x+1/2, y+1/2, z'
'-x+1/2, y+1/2, -z+1/2'
'-x, -y, -z'
'x, -y, z-1/2'
'-x+1/2, -y+1/2, -z'
'x+1/2, -y+1/2, z-1/2'

_cell_length_a                   14.9981(3)
_cell_length_b                   14.2324(3)
_cell_length_c                   14.6364(3)
_cell_angle_alpha                90
_cell_angle_beta                 103.9300(10)
_cell_angle_gamma                90
_cell_volume                     3032.39(11)
_cell_formula_units_Z            4
_cell_measurement_temperature    180(2)
_cell_measurement_reflns_used    8477
_cell_measurement_theta_min      1.00
_cell_measurement_theta_max      30.03

_exptl_crystal_description       block
_exptl_crystal_colour            colourless
_exptl_crystal_density_meas      ?
_exptl_crystal_density_method    ?
_exptl_crystal_density_diffrn    1.484
_exptl_crystal_F_000             1384
_exptl_transmission_factor_min   ?
_exptl_transmission_factor_max   ?
_exptl_crystal_size_max          0.350
_exptl_crystal_size_mid          0.180
_exptl_crystal_size_min          0.160
_exptl_absorpt_coefficient_mu    0.293
_shelx_estimated_absorpt_T_min   0.904
_shelx_estimated_absorpt_T_max   0.955
_exptl_absorpt_correction_type   multi-scan
_exptl_absorpt_correction_T_min  0.850
_exptl_absorpt_correction_T_max  0.951
_exptl_absorpt_process_details   'SORTAV (Blessing, 1995)'

_diffrn_ambient_temperature      180(2)
_diffrn_radiation_wavelength     0.71073
_diffrn_radiation_type           MoK\a
_diffrn_source                   'fine-focus sealed tube'
_diffrn_measurement_device_type  'Nonius KappaCCD'
_diffrn_measurement_method       '\w and \f-scans'
_diffrn_detector_area_resol_mean ?
_diffrn_reflns_number            15189
_diffrn_reflns_av_unetI/netI     0.0342
_diffrn_reflns_av_R_equivalents  0.0341
_diffrn_reflns_limit_h_min       -21
_diffrn_reflns_limit_h_max       21
_diffrn_reflns_limit_k_min       -19
_diffrn_reflns_limit_k_max       19
_diffrn_reflns_limit_l_min       -19
_diffrn_reflns_limit_l_max       20
_diffrn_reflns_theta_min         4.005
_diffrn_reflns_theta_max         30.032
_diffrn_reflns_theta_full        25.242
_diffrn_measured_fraction_theta_max 0.980
_diffrn_measured_fraction_theta_full 0.995
_diffrn_reflns_Laue_measured_fraction_max 0.980
_diffrn_reflns_Laue_measured_fraction_full 0.995
_diffrn_reflns_point_group_measured_fraction_max 0.980
_diffrn_reflns_point_group_measured_fraction_full 0.995
_reflns_number_total             4351
_reflns_number_gt                3065
_reflns_threshold_expression     'I > 2\s(I)'
_reflns_Friedel_coverage         0.000
_reflns_Friedel_fraction_max     .
_reflns_Friedel_fraction_full    .

_reflns_special_details          
;
Reflections were merged by SHELXL according to the crystal
class for the calculation of statistics and refinement.

_reflns_Friedel_fraction is defined as the number of unique
Friedel pairs measured divided by the number that would be
possible theoretically, ignoring centric projections and
systematic absences.
;

_computing_data_collection       'COLLECT (Nonius, 1999)'
_computing_cell_refinement       'HKL Scalepack (Otwinowski & Minor, 1997)'
_computing_data_reduction        
'HKL Denzo and Scalepack (Otwinowski & Minor, 1997)'
_computing_structure_solution    'SHELXT (Sheldrick, 2015)'
_computing_structure_refinement  'SHELXL (Sheldrick, 2015)'
_computing_molecular_graphics    'Mercury (Macrae et al., 2008)'
_computing_publication_material  SHELXL

_refine_special_details          ?

_refine_ls_structure_factor_coef Fsqd
_refine_ls_matrix_type           full
_refine_ls_weighting_scheme      calc
_refine_ls_weighting_details     
'w=1/[\s^2^(Fo^2^)+(0.0808P)^2^+0.8030P] where P=(Fo^2^+2Fc^2^)/3'
_atom_sites_solution_primary     ?
_atom_sites_solution_secondary   ?
_atom_sites_solution_hydrogens   mixed
_refine_ls_hydrogen_treatment    constr
_refine_ls_extinction_method     none
_refine_ls_extinction_coef       .
_refine_ls_number_reflns         4351
_refine_ls_number_parameters     233
_refine_ls_number_restraints     12
_refine_ls_R_factor_all          0.0702
_refine_ls_R_factor_gt           0.0481
_refine_ls_wR_factor_ref         0.1520
_refine_ls_wR_factor_gt          0.1414
_refine_ls_goodness_of_fit_ref   1.087
_refine_ls_restrained_S_all      1.088
_refine_ls_shift/su_max          0.001
_refine_ls_shift/su_mean         0.000
_refine_diff_density_max         0.582
_refine_diff_density_min         -0.271
_refine_diff_density_rms         0.046

loop_
_atom_site_label
_atom_site_type_symbol
_atom_site_fract_x
_atom_site_fract_y
_atom_site_fract_z
_atom_site_U_iso_or_equiv
_atom_site_adp_type
_atom_site_occupancy
_atom_site_site_symmetry_order
_atom_site_calc_flag
_atom_site_refinement_flags_posn
_atom_site_refinement_flags_adp
_atom_site_refinement_flags_occupancy
_atom_site_disorder_assembly
_atom_site_disorder_group
N1 N 0.31489(9) 0.57909(9) 0.26522(9) 0.0393(3) Uani 1 1 d . . . . .
N2 N 0.35575(9) 0.52249(10) 0.21313(9) 0.0394(3) Uani 1 1 d . . . . .
O1 O 0.48370(8) 0.60783(9) 0.05594(9) 0.0515(3) Uani 1 1 d . . . . .
H1 H 0.5058 0.5821 0.0147 0.077 Uiso 1 1 calc R U . . .
O2 O 0.44535(9) 0.45923(9) 0.07988(9) 0.0526(3) Uani 1 1 d . . . . .
C1 C 0.12664(12) 0.39861(12) 0.50982(12) 0.0445(4) Uani 1 1 d D . . . .
F1 F 0.1135(11) 0.4512(7) 0.5767(8) 0.134(4) Uani 0.402(12) 1 d D . P A 1
F2 F 0.0495(7) 0.3668(8) 0.4668(7) 0.105(4) Uani 0.402(12) 1 d D . P A 1
F3 F 0.1729(5) 0.3262(7) 0.5549(7) 0.108(3) Uani 0.402(12) 1 d D . P A 1
F1' F 0.1430(4) 0.4354(4) 0.5926(3) 0.0828(17) Uani 0.598(12) 1 d D . P A 2
F2' F 0.0374(4) 0.4008(8) 0.4808(5) 0.115(3) Uani 0.598(12) 1 d D . P A 2
F3' F 0.1463(6) 0.3100(3) 0.5222(6) 0.106(2) Uani 0.598(12) 1 d D . P A 2
C2 C 0.17570(11) 0.44637(12) 0.44538(11) 0.0403(3) Uani 1 1 d . . . . .
C3 C 0.25633(11) 0.40839(11) 0.43129(11) 0.0397(3) Uani 1 1 d . . . . .
H3 H 0.2798 0.3515 0.4618 0.048 Uiso 1 1 calc R U . . .
C4 C 0.30281(10) 0.45328(11) 0.37264(10) 0.0383(3) Uani 1 1 d . . . . .
H4 H 0.3587 0.4281 0.3635 0.046 Uiso 1 1 calc R U . . .
C5 C 0.26681(10) 0.53556(11) 0.32727(10) 0.0382(3) Uani 1 1 d . . . . .
C6 C 0.18570(13) 0.57266(14) 0.33956(14) 0.0535(5) Uani 1 1 d . . . . .
H6 H 0.1610 0.6282 0.3071 0.064 Uiso 1 1 calc R U . . .
C7 C 0.14036(13) 0.52831(14) 0.39966(15) 0.0554(5) Uani 1 1 d . . . . .
H7 H 0.0850 0.5542 0.4095 0.067 Uiso 1 1 calc R U . . .
C8 C 0.34910(16) 0.83514(16) 0.33020(16) 0.0684(6) Uani 1 1 d . . . . .
H8A H 0.3202 0.8981 0.3225 0.082 Uiso 1 1 calc R U . . .
H8B H 0.4134 0.8334 0.3239 0.082 Uiso 1 1 calc R U . . .
C9 C 0.3225(2) 0.76850(19) 0.39917(17) 0.0862(8) Uani 1 1 d . . . . .
H9A H 0.3705 0.7259 0.4352 0.103 Uiso 1 1 calc R U . . .
H9B H 0.2773 0.7907 0.4338 0.103 Uiso 1 1 calc R U . . .
C10 C 0.28929(15) 0.75209(12) 0.29565(14) 0.0545(5) Uani 1 1 d . . . . .
H10 H 0.2230 0.7663 0.2681 0.065 Uiso 1 1 calc R U . . .
C11 C 0.32835(11) 0.67339(12) 0.25054(12) 0.0441(4) Uani 1 1 d . . . . .
C12 C 0.38149(11) 0.67618(12) 0.18640(11) 0.0448(4) Uani 1 1 d . . . . .
H12 H 0.4038 0.7306 0.1614 0.054 Uiso 1 1 calc R U . . .
C13 C 0.39623(10) 0.58225(12) 0.16522(11) 0.0400(3) Uani 1 1 d . . . . .
C14 C 0.44482(10) 0.54536(12) 0.09664(11) 0.0407(4) Uani 1 1 d . . . . .
Cl1 Cl 0.01988(4) 0.75038(3) 0.15761(3) 0.05779(17) Uani 1 1 d . . . . .
C15 C 0.0000 0.82032(16) 0.2500 0.0458(5) Uani 1 2 d S T P . .
H15 H -0.0567 0.8576 0.2267 0.055 Uiso 1 1 d R U . . .

loop_
_atom_site_aniso_label
_atom_site_aniso_U_11
_atom_site_aniso_U_22
_atom_site_aniso_U_33
_atom_site_aniso_U_23
_atom_site_aniso_U_13
_atom_site_aniso_U_12
N1 0.0418(7) 0.0425(7) 0.0374(6) 0.0032(5) 0.0171(5) 0.0028(5)
N2 0.0408(6) 0.0448(7) 0.0359(6) 0.0042(5) 0.0157(5) 0.0054(5)
O1 0.0536(7) 0.0618(8) 0.0466(6) 0.0037(6) 0.0268(6) -0.0047(6)
O2 0.0669(8) 0.0507(7) 0.0477(6) 0.0110(5) 0.0285(6) 0.0140(6)
C1 0.0473(9) 0.0450(9) 0.0458(9) -0.0006(7) 0.0202(7) -0.0048(7)
F1 0.260(11) 0.060(3) 0.147(8) -0.039(4) 0.174(8) -0.047(5)
F2 0.100(7) 0.151(7) 0.064(3) -0.011(4) 0.018(4) -0.092(6)
F3 0.056(3) 0.146(7) 0.131(5) 0.107(5) 0.041(3) 0.032(3)
F1' 0.108(2) 0.109(4) 0.0366(14) -0.0149(15) 0.0274(18) -0.058(2)
F2' 0.0391(15) 0.214(7) 0.087(4) 0.073(4) 0.0088(19) -0.020(3)
F3' 0.173(5) 0.0343(13) 0.159(4) 0.007(2) 0.133(4) 0.004(2)
C2 0.0430(8) 0.0430(8) 0.0386(8) 0.0004(6) 0.0170(6) -0.0023(6)
C3 0.0424(8) 0.0398(8) 0.0377(7) 0.0028(6) 0.0112(6) 0.0004(6)
C4 0.0381(7) 0.0418(8) 0.0375(7) -0.0010(6) 0.0145(6) 0.0024(6)
C5 0.0415(8) 0.0420(8) 0.0342(7) 0.0013(6) 0.0150(6) -0.0003(6)
C6 0.0547(10) 0.0507(10) 0.0638(11) 0.0185(9) 0.0314(9) 0.0164(8)
C7 0.0533(10) 0.0556(11) 0.0681(12) 0.0128(9) 0.0356(9) 0.0137(8)
C8 0.0785(14) 0.0521(11) 0.0718(14) -0.0087(10) 0.0129(11) 0.0007(10)
C9 0.132(2) 0.0761(16) 0.0516(12) -0.0042(11) 0.0238(14) 0.0274(16)
C10 0.0654(12) 0.0475(10) 0.0531(10) -0.0001(8) 0.0192(9) 0.0017(8)
C11 0.0510(9) 0.0424(9) 0.0417(8) 0.0020(7) 0.0164(7) -0.0006(7)
C12 0.0495(9) 0.0451(9) 0.0419(8) 0.0051(7) 0.0153(7) -0.0029(7)
C13 0.0373(7) 0.0500(9) 0.0340(7) 0.0070(6) 0.0112(6) 0.0014(6)
C14 0.0379(7) 0.0518(9) 0.0341(7) 0.0095(6) 0.0120(6) 0.0038(6)
Cl1 0.0821(4) 0.0465(3) 0.0532(3) -0.00760(18) 0.0326(2) 0.0039(2)
C15 0.0606(14) 0.0374(11) 0.0479(12) 0.000 0.0300(11) 0.000

_geom_special_details            
;
All esds (except the esd in the dihedral angle between two l.s. planes)
are estimated using the full covariance matrix.  The cell esds are taken
into account individually in the estimation of esds in distances, angles
and torsion angles; correlations between esds in cell parameters are only
used when they are defined by crystal symmetry.  An approximate (isotropic)
treatment of cell esds is used for estimating esds involving l.s. planes.
;

loop_
_geom_bond_atom_site_label_1
_geom_bond_atom_site_label_2
_geom_bond_distance
_geom_bond_site_symmetry_2
_geom_bond_publ_flag
N1 N2 1.3530(18) . ?
N1 C11 1.382(2) . ?
N1 C5 1.4297(19) . ?
N2 C13 1.337(2) . ?
O1 C14 1.2855(19) . ?
O1 H1 0.8400 . ?
O2 C14 1.251(2) . ?
C1 F2 1.260(7) . ?
C1 F1 1.285(7) . ?
C1 F1' 1.288(4) . ?
C1 F3' 1.298(4) . ?
C1 F2' 1.303(5) . ?
C1 F3 1.326(6) . ?
C1 C2 1.492(2) . ?
C2 C3 1.385(2) . ?
C2 C7 1.385(3) . ?
C3 C4 1.385(2) . ?
C3 H3 0.9500 . ?
C4 C5 1.390(2) . ?
C4 H4 0.9500 . ?
C5 C6 1.377(2) . ?
C6 C7 1.386(2) . ?
C6 H6 0.9500 . ?
C7 H7 0.9500 . ?
C8 C10 1.496(3) . ?
C8 C9 1.507(4) . ?
C8 H8A 0.9900 . ?
C8 H8B 0.9900 . ?
C9 C10 1.495(3) . ?
C9 H9A 0.9900 . ?
C9 H9B 0.9900 . ?
C10 C11 1.490(2) . ?
C10 H10 1.0000 . ?
C11 C12 1.371(2) . ?
C12 C13 1.402(2) . ?
C12 H12 0.9500 . ?
C13 C14 1.472(2) . ?
Cl1 C15 1.7615(14) . ?
C15 Cl1 1.7615(14) 2 ?
C15 H15 0.9900 . ?

loop_
_geom_angle_atom_site_label_1
_geom_angle_atom_site_label_2
_geom_angle_atom_site_label_3
_geom_angle
_geom_angle_site_symmetry_1
_geom_angle_site_symmetry_3
_geom_angle_publ_flag
N2 N1 C11 112.81(13) . . ?
N2 N1 C5 117.79(13) . . ?
C11 N1 C5 129.39(13) . . ?
C13 N2 N1 103.96(13) . . ?
C14 O1 H1 109.5 . . ?
F2 C1 F1 107.4(7) . . ?
F1' C1 F3' 106.1(4) . . ?
F1' C1 F2' 104.2(4) . . ?
F3' C1 F2' 104.5(4) . . ?
F2 C1 F3 106.1(6) . . ?
F1 C1 F3 103.4(6) . . ?
F2 C1 C2 112.4(5) . . ?
F1 C1 C2 114.0(4) . . ?
F1' C1 C2 113.4(3) . . ?
F3' C1 C2 113.6(2) . . ?
F2' C1 C2 114.0(3) . . ?
F3 C1 C2 112.9(3) . . ?
C3 C2 C7 120.21(15) . . ?
C3 C2 C1 119.83(15) . . ?
C7 C2 C1 119.96(15) . . ?
C2 C3 C4 120.00(15) . . ?
C2 C3 H3 120.0 . . ?
C4 C3 H3 120.0 . . ?
C3 C4 C5 119.28(14) . . ?
C3 C4 H4 120.4 . . ?
C5 C4 H4 120.4 . . ?
C6 C5 C4 120.96(15) . . ?
C6 C5 N1 120.89(14) . . ?
C4 C5 N1 118.12(13) . . ?
C5 C6 C7 119.47(16) . . ?
C5 C6 H6 120.3 . . ?
C7 C6 H6 120.3 . . ?
C2 C7 C6 120.05(15) . . ?
C2 C7 H7 120.0 . . ?
C6 C7 H7 120.0 . . ?
C10 C8 C9 59.70(16) . . ?
C10 C8 H8A 117.8 . . ?
C9 C8 H8A 117.8 . . ?
C10 C8 H8B 117.8 . . ?
C9 C8 H8B 117.8 . . ?
H8A C8 H8B 114.9 . . ?
C10 C9 C8 59.79(14) . . ?
C10 C9 H9A 117.8 . . ?
C8 C9 H9A 117.8 . . ?
C10 C9 H9B 117.8 . . ?
C8 C9 H9B 117.8 . . ?
H9A C9 H9B 114.9 . . ?
C11 C10 C9 119.74(18) . . ?
C11 C10 C8 118.42(18) . . ?
C9 C10 C8 60.51(17) . . ?
C11 C10 H10 115.7 . . ?
C9 C10 H10 115.7 . . ?
C8 C10 H10 115.7 . . ?
C12 C11 N1 105.39(14) . . ?
C12 C11 C10 129.59(16) . . ?
N1 C11 C10 125.00(15) . . ?
C11 C12 C13 105.82(14) . . ?
C11 C12 H12 127.1 . . ?
C13 C12 H12 127.1 . . ?
N2 C13 C12 112.01(14) . . ?
N2 C13 C14 119.51(15) . . ?
C12 C13 C14 128.41(15) . . ?
O2 C14 O1 124.19(15) . . ?
O2 C14 C13 120.73(14) . . ?
O1 C14 C13 115.06(15) . . ?
Cl1 C15 Cl1 111.17(13) . 2 ?
Cl1 C15 H15 109.2 . . ?
Cl1 C15 H15 106.1 2 . ?

loop_
_geom_torsion_atom_site_label_1
_geom_torsion_atom_site_label_2
_geom_torsion_atom_site_label_3
_geom_torsion_atom_site_label_4
_geom_torsion
_geom_torsion_site_symmetry_1
_geom_torsion_site_symmetry_2
_geom_torsion_site_symmetry_3
_geom_torsion_site_symmetry_4
_geom_torsion_publ_flag
C11 N1 N2 C13 0.41(16) . . . . ?
C5 N1 N2 C13 -178.42(13) . . . . ?
F2 C1 C2 C3 -113.9(7) . . . . ?
F1 C1 C2 C3 123.6(9) . . . . ?
F1' C1 C2 C3 99.1(4) . . . . ?
F3' C1 C2 C3 -22.3(5) . . . . ?
F2' C1 C2 C3 -141.9(6) . . . . ?
F3 C1 C2 C3 6.0(6) . . . . ?
F2 C1 C2 C7 65.9(7) . . . . ?
F1 C1 C2 C7 -56.6(9) . . . . ?
F1' C1 C2 C7 -81.1(4) . . . . ?
F3' C1 C2 C7 157.5(5) . . . . ?
F2' C1 C2 C7 37.9(6) . . . . ?
F3 C1 C2 C7 -174.2(6) . . . . ?
C7 C2 C3 C4 1.2(3) . . . . ?
C1 C2 C3 C4 -179.02(14) . . . . ?
C2 C3 C4 C5 -1.0(2) . . . . ?
C3 C4 C5 C6 -0.2(2) . . . . ?
C3 C4 C5 N1 -178.37(14) . . . . ?
N2 N1 C5 C6 -141.81(17) . . . . ?
C11 N1 C5 C6 39.6(3) . . . . ?
N2 N1 C5 C4 36.3(2) . . . . ?
C11 N1 C5 C4 -142.29(17) . . . . ?
C4 C5 C6 C7 1.4(3) . . . . ?
N1 C5 C6 C7 179.47(17) . . . . ?
C3 C2 C7 C6 0.0(3) . . . . ?
C1 C2 C7 C6 -179.82(17) . . . . ?
C5 C6 C7 C2 -1.3(3) . . . . ?
C8 C9 C10 C11 107.9(2) . . . . ?
C9 C8 C10 C11 -110.0(2) . . . . ?
N2 N1 C11 C12 -0.68(18) . . . . ?
C5 N1 C11 C12 177.98(15) . . . . ?
N2 N1 C11 C10 178.01(16) . . . . ?
C5 N1 C11 C10 -3.3(3) . . . . ?
C9 C10 C11 C12 -113.5(3) . . . . ?
C8 C10 C11 C12 -43.1(3) . . . . ?
C9 C10 C11 N1 68.1(3) . . . . ?
C8 C10 C11 N1 138.54(19) . . . . ?
N1 C11 C12 C13 0.64(18) . . . . ?
C10 C11 C12 C13 -177.97(17) . . . . ?
N1 N2 C13 C12 0.02(16) . . . . ?
N1 N2 C13 C14 -177.22(13) . . . . ?
C11 C12 C13 N2 -0.43(18) . . . . ?
C11 C12 C13 C14 176.51(15) . . . . ?
N2 C13 C14 O2 3.0(2) . . . . ?
C12 C13 C14 O2 -173.71(16) . . . . ?
N2 C13 C14 O1 -178.16(13) . . . . ?
C12 C13 C14 O1 5.1(2) . . . . ?

loop_
_geom_hbond_atom_site_label_D
_geom_hbond_atom_site_label_H
_geom_hbond_atom_site_label_A
_geom_hbond_distance_DH
_geom_hbond_distance_HA
_geom_hbond_distance_DA
_geom_hbond_angle_DHA
_geom_hbond_site_symmetry_A
O1 H1 O2 0.84 1.81 2.6483(17) 173.0 5_665

_shelx_res_file                  
;
TITL sl1409 (JSP-2-12-129frA) in C2/c
CELL 0.71073   14.9981  14.2324  14.6364  90 103.930  90
ZERR       4    0.0003   0.0003   0.0003   0   0.001   0
LATT  7
SYMM -X, Y, 0.5-Z
SFAC   C   H  N  O  F CL
UNIT 116  96 16 16 24  8
TEMP -93
SIZE 0.35 0.18 0.16
L.S. 10
BOND $H
ACTA
CONF
LIST 4
EQIV $1 -x+1, -y+1, -z
HTAB O1 O2_$1
DFIX 21.000  C1 F1  C1 F2  C1 F3  C1 F1'  C1 F2'  C1 F3'
DFIX 21.633  F1 F2  F2 F3  F3 F1
DFIX 21.633  F1' F2'  F2' F3'  F3' F1'
FMAP 2
PLAN 5
SHEL 5.8 0
WGHT    0.080800    0.803000
FVAR       0.77949   1.26825   0.40215
N1    3    0.314893    0.579089    0.265220    11.00000    0.04181    0.04252 =
         0.03743    0.00316    0.01714    0.00283
N2    3    0.355754    0.522495    0.213129    11.00000    0.04085    0.04480 =
         0.03595    0.00422    0.01568    0.00538
O1    4    0.483699    0.607832    0.055940    11.00000    0.05364    0.06184 =
         0.04663    0.00374    0.02676   -0.00468
AFIX  83
H1    2    0.505828    0.582090    0.014679    11.00000   -1.50000
AFIX   0
O2    4    0.445355    0.459228    0.079880    11.00000    0.06693    0.05070 =
         0.04765    0.01099    0.02850    0.01398
C1    1    0.126641    0.398612    0.509820    11.00000    0.04732    0.04504 =
         0.04576   -0.00056    0.02021   -0.00481
PART   1
F1    5    0.113461    0.451151    0.576712    31.00000    0.25951    0.05970 =
         0.14749   -0.03865    0.17393   -0.04732
F2    5    0.049520    0.366816    0.466843    31.00000    0.10017    0.15093 =
         0.06436   -0.01062    0.01841   -0.09157
F3    5    0.172918    0.326219    0.554882    31.00000    0.05552    0.14592 =
         0.13112    0.10659    0.04059    0.03241
PART   2
F1'   5    0.143037    0.435428    0.592603   -31.00000    0.10814    0.10864 =
         0.03662   -0.01489    0.02740   -0.05760
F2'   5    0.037399    0.400823    0.480844   -31.00000    0.03913    0.21425 =
         0.08734    0.07296    0.00879   -0.01974
F3'   5    0.146337    0.310019    0.522223   -31.00000    0.17307    0.03432 =
         0.15869    0.00708    0.13310    0.00436
PART   0
C2    1    0.175704    0.446375    0.445381    11.00000    0.04302    0.04298 =
         0.03865    0.00036    0.01700   -0.00226
C3    1    0.256331    0.408389    0.431287    11.00000    0.04237    0.03977 =
         0.03765    0.00283    0.01124    0.00039
AFIX  43
H3    2    0.279773    0.351539    0.461835    11.00000   -1.20000
AFIX   0
C4    1    0.302813    0.453277    0.372645    11.00000    0.03811    0.04185 =
         0.03754   -0.00102    0.01446    0.00236
AFIX  43
H4    2    0.358694    0.428086    0.363542    11.00000   -1.20000
AFIX   0
C5    1    0.266810    0.535564    0.327272    11.00000    0.04151    0.04202 =
         0.03415    0.00127    0.01504   -0.00029
C6    1    0.185699    0.572659    0.339563    11.00000    0.05468    0.05066 =
         0.06377    0.01847    0.03136    0.01644
AFIX  43
H6    2    0.161006    0.628188    0.307126    11.00000   -1.20000
AFIX   0
C7    1    0.140362    0.528314    0.399660    11.00000    0.05331    0.05556 =
         0.06813    0.01281    0.03558    0.01374
AFIX  43
H7    2    0.085013    0.554156    0.409482    11.00000   -1.20000
AFIX   0
C8    1    0.349097    0.835141    0.330195    11.00000    0.07854    0.05207 =
         0.07181   -0.00867    0.01294    0.00071
AFIX  23
H8A   2    0.320207    0.898110    0.322525    11.00000   -1.20000
H8B   2    0.413350    0.833382    0.323947    11.00000   -1.20000
AFIX   0
C9    1    0.322502    0.768501    0.399173    11.00000    0.13175    0.07608 =
         0.05156   -0.00415    0.02376    0.02739
AFIX  23
H9A   2    0.370473    0.725933    0.435201    11.00000   -1.20000
H9B   2    0.277335    0.790657    0.433780    11.00000   -1.20000
AFIX   0
C10   1    0.289294    0.752087    0.295646    11.00000    0.06543    0.04749 =
         0.05311   -0.00011    0.01918    0.00169
AFIX  13
H10   2    0.222972    0.766345    0.268115    11.00000   -1.20000
AFIX   0
C11   1    0.328350    0.673391    0.250538    11.00000    0.05096    0.04241 =
         0.04172    0.00195    0.01643   -0.00065
C12   1    0.381493    0.676179    0.186400    11.00000    0.04949    0.04515 =
         0.04194    0.00508    0.01532   -0.00286
AFIX  43
H12   2    0.403753    0.730554    0.161444    11.00000   -1.20000
AFIX   0
C13   1    0.396229    0.582251    0.165217    11.00000    0.03727    0.04998 =
         0.03402    0.00696    0.01122    0.00138
C14   1    0.444820    0.545364    0.096643    11.00000    0.03792    0.05182 =
         0.03407    0.00947    0.01205    0.00379
CL1   6    0.019880    0.750376    0.157607    11.00000    0.08206    0.04648 =
         0.05319   -0.00760    0.03261    0.00387
C15   1    0.000000    0.820323    0.250000    10.50000    0.06058    0.03743 =
         0.04793    0.00000    0.02999    0.00000
AFIX   3
H15   2   -0.056660    0.857583    0.226700    11.00000   -1.20000

AFIX   0
HKLF 4

REM  sl1409 (JSP-2-12-129frA) in C2/c
REM R1 =  0.0481 for    3065 Fo > 4sig(Fo)  and  0.0702 for all    4351 data
REM    233 parameters refined using     12 restraints

END

WGHT      0.0808      0.8027

REM Highest difference peak  0.582,  deepest hole -0.271,  1-sigma level  0.046
Q1    1   0.3365  0.7351  0.3437  11.00000  0.05    0.58
Q2    1   0.2502  0.8034  0.3126  11.00000  0.05    0.50
Q3    1   0.2102  0.8241  0.4424  11.00000  0.05    0.38
Q4    1  -0.0373  0.7578  0.1272  11.00000  0.05    0.26
Q5    1   0.4694  0.4391  0.0436  11.00000  0.05    0.24
;
_shelx_res_checksum              63528

_shelx_hkl_file                  
;
  21  -1  -4    4.87   13.93
  21   1  -4    0.33    9.15
  21   1  -5   36.74   18.80
  21  -1  -5   12.30   12.85
  21   1  -5   15.47    8.62
 -21   1   6   14.22    8.66
  20   0  -1    2.31   12.34
  20   0  -1   -1.82   15.73
  20   0  -2   17.43   12.03
  20   0  -2   14.02   15.84
  20   0  -3    5.25   11.24
  20   0  -3   -0.55   16.36
  20   0  -4  100.94   12.74
  20   0  -4   92.91   12.41
  20   0  -5   12.21   10.87
  20   0  -5  -15.51   11.45
 -20   0   6   55.37   11.12
 -20   0   7  -11.47   13.24
 -20   0   8   15.73   10.12
 -20   0   9    9.98   10.86
 -20   0  10  198.75   15.43
 -20   0  11   -1.31   12.53
  20   2  -1   12.37   17.19
  20   2  -1   -5.01   12.05
  20  -2  -1   18.62   10.76
  20   2  -2   37.39   11.84
  20   2  -2   48.68   17.29
  20  -2  -2   28.83   15.71
  20   2  -3    6.26   11.31
  20   2  -3   20.19   17.09
  20   2  -4   14.41   10.78
  20   2  -4   11.97   12.29
  20   2  -5    3.09   10.47
  20   2  -5   13.26   12.19
 -20   2   6   -1.60   12.40
 -20   2   7   -3.98   13.38
 -20  -2   7    2.97   13.42
 -20   2   8   -3.75   14.58
 -20  -2   8   -6.68   10.30
 -20  -2   9    6.55   11.25
 -20   2   9   11.90   12.56
 -20   2  10   21.65   16.92
 -20  -2  10   18.17   11.75
  20   4  -1    7.81   12.36
  20   4  -1   27.37   18.21
  20   4  -2    8.21   12.37
  20   4  -2   10.20   11.83
  20   4  -3   -5.76   11.31
  20   4  -3   -1.50   12.92
  20   4  -4   25.81   11.00
  20   4  -4   28.87   13.15
 -20   4   5   37.78   13.38
 -20   4   6   31.05   18.31
 -20   4   7    1.22   10.08
  20   4  -7    9.96   16.49
 -20  -4   7    4.06   10.09
 -20  -4   8   -4.26   10.60
  20   4  -8    0.21   13.60
 -20   4   8   -3.32   10.74
 -20  -4   9    5.77   15.99
 -20   4   9    2.32   16.04
 -20   6   3    0.65   11.42
 -20  -6   7    2.74   10.96
 -20   6   7   -4.44   10.65
  19   1  -1   27.19   11.34
  19  -1  -1   21.79    9.88
  19   1  -1   22.44   10.68
  19   1  -2    8.49   15.00
  19  -1  -2    5.26    9.77
  19   1  -2  -10.05   14.44
  19   1  -3    5.89   10.49
  19   1  -3   -3.76   14.14
  19  -1  -3   -6.55   14.07
  19   1  -4  165.96   13.39
  19  -1  -4  149.63   17.29
  19   1  -4  153.27   12.73
 -19   1   5   35.74    7.97
  19   1  -5   17.88   15.31
  19   1  -5   43.79    9.87
 -19  -1   5   38.09   11.04
  19   1  -6   25.47   11.24
 -19  -1   6   44.82    8.70
 -19   1   6   38.79    8.62
  19   1  -6   17.21   12.55
 -19   1   7   40.02    9.26
 -19  -1   7   35.78    9.22
 -19  -1   8    7.76   13.23
 -19   1   8    8.69   13.41
 -19  -1   9   54.71   10.68
 -19   1   9   52.62   10.63
 -19  -1  10   17.27   10.64
 -19   1  10   11.15   15.08
 -19  -1  11    4.33   11.26
 -19   1  11   -3.60   16.02
 -19  -1  12    2.91   11.98
 -19   1  12   16.63   12.50
 -19   1  13   18.97   13.55
 -19  -1  13    5.60   13.14
  19  -3  -1   41.54    9.52
  19   3  -1   14.07   15.78
  19   3  -1    6.87   15.59
  19   3  -2   23.70   14.96
  19   3  -2   41.31   24.23
  19   3  -3  103.80   12.62
  19   3  -3  119.64   15.42
  19   3  -4   20.97   11.34
  19   3  -4   33.95   13.69
 -19   3   5   36.66   11.41
  19   3  -5   36.30   16.28
 -19  -3   5   20.48   11.34
  19   3  -5   16.46   12.94
  19   3  -6   32.67   11.78
 -19  -3   6   31.93    8.89
  19   3  -6   42.08   16.04
 -19   3   6   30.35    8.64
 -19  -3   7   26.77    9.29
  19   3  -7   27.63   11.78
 -19   3   7   25.01    9.30
 -19  -3   8   -2.50    9.69
 -19   3   8    7.84    9.61
 -19  -3   9   10.41   10.30
 -19   3   9    6.72   10.25
 -19   3  10    3.52   11.00
 -19  -3  10   -3.78   10.69
 -19   3  11   -1.32   11.84
 -19  -3  11   -5.71   11.30
 -19  -3  12   19.21   12.56
 -19   3  12   46.71   18.38
  19   5  -1   13.37   11.32
  19   5  -1   16.30   11.93
  19   5  -2   12.41   15.33
  19   5  -2    2.67   11.53
  19   5  -3   26.17   14.60
  19   5  -3   63.41   16.68
  19   5  -4    8.56    9.75
  19   5  -4    5.68   11.67
 -19   5   5   80.30   13.07
 -19  -5   5   91.39   13.20
  19   5  -5   96.30   10.43
  19   5  -5   82.02   12.87
 -19  -5   6   38.98    9.53
  19   5  -6   49.25   17.49
 -19   5   6   36.72    9.65
 -19  -5   7   -3.60    9.70
 -19   5   7   -0.22    9.54
  19   5  -7   -8.37   12.34
  19   5  -8  -14.92   12.45
 -19  -5   8    5.10   10.31
 -19   5   8    2.66   10.09
 -19  -5   9   -7.13   11.13
 -19   5   9    8.41   15.72
 -19   5  10   -0.77   11.83
 -19  -5  10    4.09   11.73
 -19  -5  11    1.82   12.22
 -19   5  11   -6.84   12.35
  19   7  -1   14.17   12.57
  19   7  -1   12.92   11.74
  19   7  -2    4.71   15.62
  19   7  -2   -4.17   12.71
  19   7  -3   14.45   17.98
  19   7  -3   25.09   10.83
 -19   7   4  -15.12   12.66
  19   7  -5  -21.38   12.89
 -19  -7   5    5.07    9.25
 -19  -7   6   44.05   10.30
  19   7  -6   53.57   13.66
 -19   7   6   45.95   10.43
  19   7  -7  180.55   16.59
 -19  -7   7  174.43   14.19
 -19   7   7  147.57   13.45
 -19  -7   8    2.93   10.85
 -19   7   8   15.12   11.45
 -19   7   9   13.44   11.89
 -19  -7   9    6.59   11.55
  18   0  -1    2.99    9.96
  18   0  -1   -9.00   12.96
  18   0  -2    1.18    9.01
  18   0  -2   10.53    9.75
  18   0  -3    5.04    9.23
 -18   0   3    1.55    9.51
 -18   0   4   -9.62    9.29
  18   0  -4    9.44    9.34
  18   0  -5    4.93    9.55
 -18   0   5   -1.88   10.04
 -18   0   6   15.62   10.89
 -18   0   7    2.63    8.22
 -18   0   8   18.58   12.35
 -18   0   9   -4.47    9.15
 -18   0  10    6.84    9.77
 -18   0  11    0.65   10.29
 -18   0  12   44.92   11.34
 -18   0  13    4.96   11.42
 -18   0  14   75.40   13.55
  18  -2  -1    0.00   12.19
  18   2  -1   12.17   13.77
  18   2  -1   10.54    9.99
  18   2  -2   25.51    9.79
  18   2  -2   12.93    9.83
  18  -2  -2   13.59    8.74
 -18   2   3   34.92   13.70
  18   2  -3   34.92   13.00
  18   2  -3   41.42   10.17
  18  -2  -3   38.59    9.16
 -18  -2   3   29.39    6.52
 -18  -2   4  141.85   11.25
 -18   2   4  161.32   11.30
  18   2  -4  151.79   14.02
  18   2  -4  146.75   15.43
  18   2  -5   60.65   10.50
 -18   2   5   50.81    7.75
  18   2  -5  587.42  419.27
 -18  -2   5   60.74    7.91
  18   2  -6  159.32   11.96
  18   2  -6  167.59   12.87
 -18   2   6  151.34   15.37
 -18  -2   6  151.35   10.96
 -18  -2   7   -4.47    8.07
 -18   2   7    8.16    8.38
  18   2  -7    4.60   10.39
  18   2  -7   -1.22    7.53
 -18   2   8  208.35   12.99
 -18  -2   8  250.96   15.88
 -18  -2   9   55.18   13.42
 -18   2   9   41.68    9.98
 -18   2  10   23.74   14.44
 -18  -2  10   18.87   13.91
 -18  -2  11    3.33   14.62
 -18   2  11    4.47   10.80
 -18   2  12  281.27   18.84
 -18  -2  12  257.89   21.14
 -18   2  13   11.18   12.38
 -18  -2  13    5.03   11.98
 -18  -2  14    7.58   12.60
 -18   2  14    6.29   13.11
  18   4  -1   24.18   10.30
  18   4  -1   18.02   10.55
  18   4  -2   71.66   11.11
  18   4  -2   58.96   10.21
 -18   4   3   67.10    7.18
  18   4  -3   64.08   11.13
 -18  -4   3   68.73    7.51
  18   4  -3   74.37    9.90
  18   4  -4    1.52    8.71
  18   4  -4    5.36   10.61
 -18  -4   4    1.10    7.14
 -18   4   4    0.55    7.09
 -18   4   5  135.19   12.09
 -18  -4   5  140.77   12.38
  18   4  -5  110.48   12.77
  18   4  -5  119.46   12.12
  18   4  -6   42.18    8.31
 -18  -4   6   32.48    8.39
  18   4  -6   69.41   15.56
 -18   4   6   42.81    8.65
 -18   4   7   -4.87    8.75
  18   4  -7    0.64   10.84
 -18  -4   7   13.57    8.68
  18   4  -8  -14.91   15.55
 -18  -4   8    0.86    9.08
 -18   4   8   -7.85    9.29
 -18  -4   9    1.29    9.37
 -18   4   9    9.82   10.04
 -18  -4  10   33.68   10.41
 -18   4  10   49.11   11.01
 -18  -4  11    4.92   18.39
 -18   4  11    7.25   11.09
 -18   4  12   -0.99   16.66
 -18  -4  12    3.95   11.30
 -18  -4  13  -13.19   12.24
 -18   4  13    2.41   18.16
  18   6  -1    2.13   15.78
  18   6  -1    9.11   10.50
  18   6  -2    4.51    9.98
  18   6  -2   18.16   11.32
  18   6  -3   -1.18    9.46
  18   6  -3   -0.32   11.03
 -18   6   4   31.10   11.07
  18   6  -4   22.96    9.16
 -18  -6   4   33.63    8.25
  18   6  -4   65.53   16.20
  18   6  -5   31.46    8.76
  18   6  -5   29.43   11.71
 -18   6   5   44.95   11.87
 -18  -6   5   33.81    8.75
 -18  -6   6   17.20   12.63
 -18   6   6    2.78    8.78
  18   6  -6   -0.43   11.40
 -18  -6   7   67.51   23.08
  18   6  -7   48.41   23.56
 -18   6   7   40.23    9.78
  18   6  -8   -4.84   11.83
 -18   6   8    1.89    9.88
 -18  -6   8    9.71    9.92
 -18  -6   9  100.53   11.71
  18   6  -9  106.86   14.09
 -18   6   9  133.97   16.53
 -18  -6  10   79.38   11.99
 -18   6  10   69.64   12.07
 -18  -6  11   56.50   16.74
 -18   6  11   44.53   16.91
 -18   6  12   37.17   13.01
 -18  -6  12   43.04   12.86
  18   8  -1   13.76   12.16
  18   8  -1   13.18   11.06
  18   8  -2   17.27   10.77
  18   8  -2   16.47   12.30
  18   8  -3    4.28    9.73
  18   8  -3  -10.29   11.90
 -18   8   4    7.42    8.74
 -18  -8   4    0.44   12.67
  18   8  -4    2.68    9.34
  18   8  -4    1.29   11.92
  18   8  -5    7.10   12.27
 -18   8   5    1.33   12.88
 -18  -8   5   50.65   23.79
 -18   8   6   -7.01    9.79
  18   8  -6  -11.86   17.89
 -18  -8   6   -0.44   13.74
 -18  -8   7    8.89   10.30
 -18   8   7    8.46   10.35
  18   8  -7   10.57   12.52
 -18  -8   8  124.00   12.75
  18   8  -8  136.75   21.91
 -18   8   8  126.04   13.25
  18   8  -9   72.84   14.03
 -18   8   9   96.93   13.02
 -18  -8   9  122.65   17.62
 -18  -8  10   23.95   17.86
 -18   8  10   -2.11   18.12
 -18   8  11   12.88   13.10
 -18  10   4    1.33   10.73
 -18  10   5   27.65   10.77
 -18 -10   5   31.89   11.11
 -18 -10   6   73.58   12.58
 -18  10   6   63.76   16.14
 -18 -10   7  -16.96   16.42
 -18  10   7   19.95   17.05
  17   1  -1   83.14   13.60
  17   1  -1   80.00   12.52
  17  -1  -1   68.70    8.82
  17   1  -2   65.76    9.32
  17   1  -2   63.13    9.31
 -17   1   2   68.62    7.63
  17  -1  -2   43.58    8.61
 -17  -1   2   63.89    7.74
 -17   1   3   12.73    5.75
  17   1  -3   19.83   12.44
  17   1  -3   15.09    8.54
 -17  -1   3   11.81    8.06
  17  -1  -3   20.88    8.40
 -17   1   4   54.85    9.18
  17   1  -4   35.83    9.33
 -17  -1   4   45.14    9.03
  17   1  -4   57.35   11.67
  17  -1  -4   51.54   12.27
  17   1  -5   60.94   13.20
  17  -1  -5   35.16    8.92
 -17  -1   5   32.81    9.55
 -17   1   5   41.17    9.49
  17   1  -5   30.62   11.02
 -17   1   6  330.73   16.86
 -17  -1   6  283.01   18.06
  17   1  -6  305.74   17.97
  17   1  -6  288.47   19.32
  17   1  -7    0.89    6.92
 -17   1   7   -1.87    7.57
 -17  -1   7   -4.68   10.67
  17   1  -8   22.24    6.71
 -17   1   8   19.58    8.31
 -17  -1   8   16.49    8.25
 -17  -1   9    4.65    8.65
 -17   1   9   -1.53    8.61
 -17   1  10   10.11    9.35
 -17  -1  10    7.33    9.17
 -17   1  11   29.71   10.30
 -17  -1  11   16.35    9.68
 -17  -1  12  180.29   13.64
 -17   1  12  200.02   14.51
 -17   1  13  135.94   13.39
 -17  -1  13  115.59   16.50
 -17   1  14   18.97   11.97
 -17  -1  14   18.40   11.66
 -17  -1  15   -1.28   12.61
 -17   1  15   -9.69   12.71
  17   3  -1    1.86   12.67
  17   3  -1    8.96   13.02
  17  -3  -1   -5.10    7.59
 -17   3   2  207.86   13.58
 -17  -3   2  250.79   12.84
  17   3  -2  254.88   13.92
  17   3  -2  230.25   14.87
  17  -3  -2  217.16   13.46
  17   3  -3  154.12   10.31
  17   3  -3  125.68   14.14
 -17  -3   3  149.34   11.12
 -17   3   3  131.72    9.86
 -17   3   4    1.44    8.76
  17   3  -4   18.65    9.54
  17   3  -4   14.26    7.79
 -17  -3   4   12.49    9.09
 -17  -3   5   17.13    7.09
  17   3  -5   26.71   13.62
  17   3  -5   40.41   10.65
 -17   3   5   20.84    7.09
  17   3  -6   14.16    9.76
 -17   3   6   15.61    7.53
 -17  -3   6   12.17   10.54
  17   3  -6   13.19    7.04
  17   3  -7  290.81   18.40
  17   3  -7  333.42   19.32
 -17   3   7  324.81   49.48
 -17  -3   7  341.96   19.19
 -17  -3   8   20.05   21.99
  17   3  -8   14.36   10.18
 -17   3   8   16.52   16.97
 -17  -3   9    1.29   12.36
 -17   3   9    3.41    9.12
 -17  -3  10   78.40   13.82
 -17   3  10   63.67   14.25
 -17   3  11   22.08   10.49
 -17  -3  11   12.82   10.04
 -17  -3  12   70.03   11.30
 -17   3  12   79.51   11.89
 -17  -3  13  100.12   16.60
 -17   3  13  110.91   13.17
 -17   3  14    6.30   12.28
 -17  -3  14    4.36   11.48
 -17   3  15   29.84   18.77
 -17  -3  15   38.12   18.37
  17   5  -1   42.13   10.13
  17   5  -1   54.84   13.25
  17   5  -2    1.60   14.00
 -17  -5   2   13.78    6.17
 -17   5   2   21.69    8.59
  17   5  -2   22.55   12.08
 -17  -5   3   59.28    9.77
  17   5  -3   44.84    8.43
  17   5  -3   48.83   10.07
 -17   5   3   35.62    6.97
  17   5  -4   63.64    8.34
 -17  -5   4   81.87    7.88
  17   5  -4   61.56   14.26
 -17   5   4   77.55    7.88
  17   5  -5   13.23   10.41
 -17  -5   5   14.91    7.51
  17   5  -5    4.19   10.09
 -17   5   5   17.44   10.66
  17   5  -6   46.42   14.72
  17   5  -6   36.52   10.11
 -17  -5   6   24.37    8.12
 -17   5   6   30.22   11.44
 -17  -5   7   -0.86    8.30
  17   5  -7    2.90   10.32
 -17   5   7   10.54    8.43
  17   5  -8    0.86   15.04
 -17  -5   8    1.72    8.70
 -17   5   8   -0.78   12.74
 -17  -5   9    3.42    9.31
  17   5  -9   -3.97   10.95
 -17   5   9   -9.07    9.51
 -17   5  10   37.08   10.48
 -17  -5  10   52.58   14.40
 -17  -5  11  101.23   11.91
 -17   5  11  103.06   12.22
 -17  -5  12  134.83   13.16
 -17   5  12  159.97   14.18
 -17   5  13   17.44   17.11
 -17  -5  13   17.26   11.54
 -17   5  14  185.67   20.70
 -17  -5  14  168.32   15.45
  17   7  -1   17.07   10.78
  17   7  -1    1.92    9.38
 -17   7   2   17.06    9.25
  17   7  -2   26.63   15.19
  17   7  -2   21.90    9.19
 -17  -7   2   27.30    9.95
  17   7  -3    7.18   10.61
  17   7  -3    6.00   12.10
 -17  -7   3   11.88   10.45
 -17   7   3    5.97    9.95
  17   7  -4   -0.64    8.06
 -17   7   4    6.55   10.65
 -17  -7   4   -1.20    7.88
  17   7  -4    7.09   10.74
  17   7  -5    6.13   10.87
 -17  -7   5   23.85    8.28
 -17   7   5    9.56    8.01
  17   7  -5    3.77    7.76
  17   7  -6   39.42   11.42
 -17  -7   6   24.71   12.25
 -17   7   6    5.34   12.36
 -17   7   7    2.78    9.24
 -17  -7   7   14.45   12.94
  17   7  -7    5.71   11.21
 -17  -7   8   15.14    9.55
 -17   7   8   25.26   13.91
  17   7  -8   18.54   16.28
 -17   7   9   12.89   14.89
 -17  -7   9    5.66   10.05
  17   7  -9   -6.25   11.74
 -17  -7  10   37.05   10.86
 -17   7  10   33.17   11.43
 -17  -7  11   24.73   11.25
 -17   7  11   38.76   16.39
 -17   7  12   22.33   12.60
 -17  -7  12   27.51   12.28
 -17  -7  13    4.96   18.05
 -17   7  13    3.42   13.13
 -17   9   1    6.52   11.64
  17   9  -2   -5.03   11.57
 -17  -9   2    5.66    8.33
 -17   9   3    9.18    8.29
 -17  -9   3    2.98    8.73
  17   9  -3   -1.07   16.32
 -17   9   4   13.76    8.77
  17   9  -4   -3.66   11.51
 -17  -9   4    3.52    8.68
 -17  -9   5    4.37   13.11
  17   9  -5   -1.29   11.64
 -17   9   5    3.67   13.35
 -17   9   6   -3.68    9.92
  17   9  -6   35.74   52.58
 -17  -9   6    5.00    9.88
 -17  -9   7   68.50   11.13
 -17   9   7   69.72   11.16
  17   9  -7   67.66   12.76
 -17   9   8   51.87   11.16
  17   9  -8   56.01   12.98
 -17  -9   8   54.06   15.48
 -17  -9   9    5.24   11.23
 -17   9   9    2.01   11.37
  17   9  -9   10.16   12.65
 -17  -9  10   84.68   17.58
 -17   9  10  101.48   18.16
  17   9 -10   88.15   14.26
 -17  -9  11   57.72   13.37
 -17   9  11   70.65   13.69
  17  11  -3    2.26   12.90
 -17 -11   3    5.21   10.09
  17  11  -4   15.63   18.00
 -17 -11   4   -0.88   10.25
 -17  11   4   -3.88   14.65
 -17  11   5    5.01   10.46
 -17 -11   5   28.05   11.73
  17  11  -5   29.28   14.58
 -17 -11   6   75.92   58.93
 -17  11   6    2.34   10.82
 -17  11   7   15.07   16.41
 -17 -11   7   -0.11   11.37
 -17  11   8    7.37   18.32
 -17 -11   8   11.20   17.12
 -16   0   1    1.22    3.98
  16   0  -1    7.08    7.61
 -16   0   2  183.00   10.96
  16   0  -2  190.92   12.90
 -16   0   3    0.66    4.97
  16   0  -3   -4.84    7.63
  16   0  -4   39.35    8.28
 -16   0   4   41.52    8.26
 -16   0   5   -9.22    8.67
  16   0  -5    1.40   11.28
 -16   0   6  713.18   38.12
  16   0  -6  737.30   39.25
 -16   0   7  -14.82   10.14
 -16   0   8  462.52   22.42
 -16   0   9    0.22    8.01
 -16   0  10   -1.30    8.53
 -16   0  11    6.57    9.05
 -16   0  12   90.89   10.76
 -16   0  13   -2.79   14.39
 -16   0  14   61.26   11.70
 -16   0  15   14.58   11.47
 -16   0  16  204.82   20.58
  16   2  -1  110.03    9.48
  16   2  -1  117.02   12.51
 -16   2   1  121.41   17.30
  16  -2  -1  101.22    8.76
 -16  -2   1  121.81   15.58
  16   2  -2   -0.55   10.81
 -16  -2   2    5.62    6.61
  16  -2  -2   16.43    7.35
 -16   2   2    8.52    6.53
  16   2  -2    8.88    8.03
  16   2  -3   -9.61    7.29
  16   2  -3    1.18    8.04
  16  -2  -3    1.08    7.13
 -16  -2   3   -0.88    5.27
 -16   2   3    0.44    7.31
 -16  -2   4   95.48    9.19
 -16   2   4   96.66    7.20
  16  -2  -4  106.36    8.75
  16   2  -4   97.62    9.44
  16   2  -4  103.68    8.31
  16   2  -5    5.98    6.65
 -16   2   5   -1.99    8.73
  16   2  -5   17.06    8.69
 -16  -2   5   -5.34    6.32
 -16   2   6   62.72    7.50
  16   2  -6   68.25   12.88
 -16  -2   6   63.04   10.09
  16   2  -6   65.33    9.43
 -16   2   7    5.06    7.03
 -16  -2   7    6.05    7.24
  16   2  -7    3.22    5.88
  16   2  -7    5.25    8.90
 -16   2   8    3.94   10.85
 -16  -2   8    2.15    7.65
  16   2  -8    2.22    7.66
 -16  -2   9    4.51    8.16
 -16   2   9   -2.08    8.19
 -16   2  10    5.34    8.83
 -16  -2  10    8.36    8.68
 -16   2  11   55.12    9.89
 -16  -2  11   66.59   13.47
 -16  -2  12   30.94   10.03
 -16   2  12   28.97   10.20
 -16  -2  13   34.31   10.66
 -16   2  13   45.27   11.26
 -16   2  14    4.76   11.47
 -16  -2  14   14.27   10.97
 -16   2  15   42.68   12.54
 -16  -2  15   54.17   12.24
 -16   2  16   20.41   18.14
 -16  -2  16    2.02   12.77
 -16   4   1   20.00    4.84
  16  -4  -1   20.42    9.50
 -16  -4   1   21.37    6.83
  16   4  -1   14.21    8.24
  16   4  -1   14.41    8.65
 -16   4   2  104.88    7.08
  16   4  -2  113.67   10.06
  16   4  -2  112.52    9.24
 -16  -4   2  119.76    8.91
  16   4  -3   49.17    9.32
 -16  -4   3   74.88    6.79
 -16   4   3   76.63    6.66
  16   4  -3   66.55    8.05
  16   4  -4  -17.16   12.34
 -16  -4   4   -2.83    8.93
  16   4  -4    6.97    9.80
 -16   4   4    3.44    6.11
  16   4  -5   62.92   11.06
  16   4  -5   54.84    8.29
 -16  -4   5   49.21    7.26
 -16   4   5   65.17    9.88
 -16  -4   6   64.98    7.88
 -16   4   6   52.45   10.42
  16   4  -6   47.82    9.06
  16   4  -6   62.08    9.67
  16   4  -7   94.38    7.88
 -16   4   7   97.05   11.73
 -16  -4   7   89.67    8.82
  16   4  -7   91.49   13.96
  16   4  -8   45.60    9.98
 -16  -4   8   38.67    8.46
 -16   4   8   28.82    8.28
 -16   4   9  171.81   11.24
 -16  -4   9  163.38   13.79
 -16  -4  10   17.89    9.05
 -16   4  10    9.45    9.23
 -16   4  11    6.36   13.92
 -16  -4  11   -2.12    9.46
 -16   4  12  356.73   26.05
 -16  -4  12  332.47   19.01
 -16   4  13   28.72   11.47
 -16  -4  13   44.69   11.23
 -16  -4  14   49.84   11.64
 -16   4  14   60.62   17.23
 -16   4  15   70.46   18.19
 -16  -4  15   60.93   17.77
 -16  -6   1    8.82    5.52
 -16   6   1    8.57    7.69
  16   6  -1   20.02   12.10
  16   6  -1    9.61    9.40
 -16  -6   2  152.24   15.83
 -16   6   2  147.20   12.93
  16   6  -2  132.75    9.99
  16   6  -2  156.62   11.35
 -16  -6   3   60.90    9.52
  16   6  -3   41.04    7.95
  16   6  -3   41.27    9.75
 -16   6   3   53.56    9.43
 -16   6   4   38.69    9.78
  16   6  -4   19.43    9.56
 -16  -6   4   36.78    7.18
  16   6  -4   38.02   10.34
 -16  -6   5    4.01    7.37
  16   6  -5    3.66    9.46
  16   6  -5    3.46    6.59
 -16   6   5   -2.00    7.23
 -16   6   6  108.19    9.35
  16   6  -6  101.44    7.60
 -16  -6   6  117.84   12.30
  16   6  -6  100.30   11.09
 -16   6   7   13.79    8.34
  16   6  -7   19.70   10.12
 -16  -6   7   40.15   12.88
 -16   6   8   71.96    9.44
 -16  -6   8   59.87    9.30
  16   6  -8   76.62   10.98
 -16  -6   9    4.69   12.78
 -16   6   9   -3.55    9.09
  16   6  -9    9.89   10.43
 -16   6  10    2.77   14.05
 -16  -6  10   13.48    9.66
 -16   6  11   16.45   10.71
 -16  -6  11   19.17   14.40
 -16   6  12   -0.77   11.02
 -16  -6  12   -2.96   10.57
 -16  -6  13   36.40   16.04
 -16   6  13   13.86   11.88
 -16  -6  14  160.08   14.76
 -16   6  14  160.46   15.05
 -16   6  15    4.39   13.82
  16   8  -1   27.68   10.37
  16   8  -1   32.84    9.25
 -16   8   1   27.26    6.38
 -16  -8   1   46.01    8.10
  16   8  -2   12.64   14.24
 -16   8   2   16.23    9.50
  16   8  -2    6.18    8.53
 -16  -8   2    6.84    9.93
 -16   8   3   16.85   10.09
  16   8  -3    5.15   10.20
  16   8  -3   12.62   76.88
 -16  -8   3   15.91   10.54
 -16  -8   4   10.59    7.75
  16   8  -4   13.55   10.32
 -16   8   4   21.02   10.90
 -16   8   5    5.79    8.14
  16   8  -5   17.56   10.34
 -16  -8   5   -1.09    8.14
  16   8  -6   -3.24   14.89
 -16   8   6    6.92    8.48
 -16  -8   6   11.02   12.10
  16   8  -7    8.20   10.80
 -16  -8   7    8.17    9.03
 -16   8   7   -0.56    9.37
  16   8  -8  116.38   12.53
 -16  -8   8  105.91   10.81
 -16   8   8  120.63   11.38
  16   8  -9  135.73   13.49
 -16  -8   9  156.29   13.97
 -16   8   9  148.23   12.81
 -16   8  10   47.15   15.68
 -16  -8  10   41.50   10.93
  16   8 -10   24.14   11.86
 -16   8  11    5.66   11.55
 -16  -8  11   -4.13   10.79
 -16   8  12    2.22   17.29
 -16  -8  12    8.65   16.04
 -16  -8  13   11.37   12.64
 -16   8  13   25.79   13.17
 -16 -10   1    2.45   11.59
  16  10  -1    8.56   11.45
 -16  10   2  201.34   13.49
 -16 -10   2  197.00   15.78
  16  10  -2  180.05   14.81
  16  10  -3  -20.10   15.91
 -16  10   3   11.09    8.65
 -16 -10   3    7.38    8.60
 -16 -10   4    3.07    8.98
  16  10  -4    3.66   11.31
 -16  10   4   12.23    8.90
 -16 -10   5    6.75   18.30
 -16  10   5   29.10   15.72
  16  10  -5    6.05   16.09
 -16 -10   6   28.81   10.07
 -16  10   6    9.83   13.73
  16  10  -6   12.11   11.46
 -16 -10   7   36.41   14.65
  16  10  -7   59.10   16.89
 -16  10   7   27.04   14.64
 -16 -10   8    3.00   10.50
  16  10  -8    2.17   11.80
 -16  10   8   -0.22   15.09
 -16  10   9   39.44   19.22
  16  10  -9   -6.17   12.13
 -16 -10   9    8.32   15.58
 -16 -10  10   -6.59   11.58
  16  10 -10  -10.39   17.53
 -16  10  10    4.02   12.06
 -16  10  11  -12.15   18.17
 -16 -10  11   18.95   12.39
 -16  10  12  147.33   15.93
 -16 -10  12  121.05   15.10
 -16  12   1    9.21   12.86
 -16  12   2   -4.31    9.83
 -16 -12   2   -3.34   14.34
  16  12  -2    0.00   15.47
 -16 -12   3    5.42   10.50
 -16  12   3   -3.10   10.20
  16  12  -3    9.80   17.55
 -16 -12   4   30.32   11.21
  16  12  -4   27.74   12.63
 -16  12   4   15.57   15.12
  16  12  -5    7.68   12.55
 -16 -12   5    6.99   41.61
 -16  12   5   -6.13   10.93
  16  12  -6    3.90   12.57
 -16  12   6    5.58   11.39
 -16 -12   6    5.65   11.29
  16  12  -7  -13.67   18.23
 -16 -12   7    8.20   11.77
 -16  12   7    5.48   11.63
 -16 -12   8   64.43   12.89
  16  12  -8   32.79   13.57
 -16  12   8   43.98   14.21
 -15  -1   1   27.06    5.41
  15   1  -1   29.12    7.28
 -15   1   1   23.56    5.31
  15   1  -1   23.43    7.55
  15  -1  -1   -4.09    6.57
 -15  -1   2    3.20    6.28
  15   1  -2   -2.89   10.08
  15  -1  -2   -2.91    9.59
 -15   1   2    1.33    4.32
 -15  -1   3   28.11    8.89
  15   1  -3   39.50    7.62
  15  -1  -3   27.17    7.01
 -15   1   3   25.10    8.07
  15   1  -4   38.67    7.84
  15  -1  -4   36.76    7.33
 -15  -1   4   48.02    7.99
 -15   1   4   45.33    5.63
 -15   1   5   32.65    5.94
  15   1  -5   42.11    7.95
  15  -1  -5   28.33   10.23
 -15  -1   5   32.47    6.21
 -15   1   6  679.93   32.71
  15   1  -6  741.68   33.99
 -15  -1   6  724.29   34.60
 -15   1   7  204.68   10.28
 -15  -1   7  183.70    9.86
  15   1  -7  176.72   10.95
 -15  -1   8   12.84    7.33
 -15   1   8    9.69   10.34
 -15   1   9  310.13   13.38
  15   1  -9  271.48   18.53
 -15  -1   9  305.61   14.12
 -15  -1  10   71.38    9.02
 -15   1  10   90.78    9.32
 -15   1  11   60.33    9.41
 -15  -1  11   67.50   12.75
 -15  -1  12   -0.86    9.09
 -15   1  12    1.73    9.17
 -15  -1  13   32.60   10.05
 -15   1  13   52.39   14.23
 -15  -1  14  290.58   19.25
 -15   1  14  250.96   15.95
 -15  -1  15   44.65   11.43
 -15   1  15   38.32   11.52
 -15  -1  16  113.02   17.74
 -15   1  16  114.62   18.19
 -15  -1  17   60.71   13.36
 -15   1  17   53.17   13.67
 -15   3   1  431.15   29.28
  15   3  -1  523.53   21.51
  15   3  -1  456.51   24.71
  15  -3  -1  467.66   25.26
 -15  -3   1  494.68   19.89
  15   3  -2   12.49    7.01
 -15   3   2   -2.99    6.43
  15   3  -2   10.06   10.81
 -15  -3   2    9.42    6.68
  15  -3  -2    0.33    6.41
  15   3  -3   61.86    7.35
  15  -3  -3   51.03    7.17
  15   3  -3   64.31    8.36
 -15   3   3   63.48    5.88
 -15  -3   3   60.30    7.64
 -15   3   4  322.58   15.66
  15   3  -4  314.58   17.82
 -15  -3   4  323.25   18.39
  15   3  -4  324.15   16.65
  15   3  -5  280.66   16.01
 -15   3   5  251.50   14.30
  15   3  -5  264.87   16.18
 -15  -3   5  261.39   12.69
  15   3  -6   94.38    9.24
 -15   3   6   78.99    7.52
 -15  -3   6   74.67    7.44
  15   3  -6   73.91    6.49
 -15  -3   7  972.79   44.15
  15   3  -7  940.57   48.24
  15   3  -7  968.76   59.50
 -15   3   7  979.22   40.51
  15   3  -8   35.78    6.94
 -15  -3   8   26.33    7.60
  15   3  -8   28.94    8.90
 -15   3   8   43.84    7.69
 -15   3   9    8.00   10.85
 -15  -3   9   14.31    8.01
 -15   3  10   41.11    8.86
 -15  -3  10   39.63   11.93
 -15  -3  11   50.19    9.36
 -15   3  11   50.84    9.49
 -15   3  12    5.34    9.58
 -15  -3  12   -7.33    9.35
 -15  -3  13  121.93   11.47
 -15   3  13  141.02   12.18
 -15  -3  14  287.99   20.17
 -15   3  14  280.51   19.02
 -15  -3  15    4.99   11.03
 -15   3  15   -3.69   16.49
 -15   3  16   22.56   12.58
 -15  -3  16   11.78   12.20
 -15   5   1    0.00    6.28
  15   5  -1   14.85    8.12
 -15  -5   1    6.25    6.80
  15   5  -1    9.26    7.54
 -15  -5   2  103.04    6.90
  15   5  -2   94.28    9.42
 -15   5   2  109.46    8.42
  15   5  -2   88.07    8.31
 -15  -5   3  788.00   35.73
 -15   5   3  701.78   40.82
  15   5  -3  731.68   30.14
  15   5  -3  739.12   30.39
  15   5  -4   67.09    9.13
 -15  -5   4   80.15    9.54
  15   5  -4   78.94    7.25
 -15   5   4   86.90    9.35
  15   5  -5  304.78   16.78
  15   5  -5  318.86   15.53
 -15  -5   5  337.99   16.88
 -15   5   5  294.28   15.37
  15   5  -6   37.90    7.93
 -15  -5   6   45.54   10.20
 -15   5   6   45.34    7.34
  15   5  -6   38.60   12.58
 -15  -5   7   17.98    7.49
 -15   5   7   23.30    7.43
  15   5  -7   26.77   12.69
  15   5  -7   18.84    7.19
 -15  -5   8   62.91    8.53
 -15   5   8   57.35    8.41
  15   5  -8   45.55    9.46
 -15  -5   9   55.92    8.93
  15   5  -9   56.33    9.87
 -15   5   9   54.57   12.26
 -15  -5  10   94.38    9.97
 -15   5  10   90.05   10.03
 -15   5  11   -6.60    9.46
 -15  -5  11   -5.93    9.21
 -15   5  12   33.04   10.43
 -15  -5  12   35.29   14.05
 -15   5  13  240.23   15.79
 -15  -5  13  199.41   14.58
 -15  -5  14    9.81   11.08
 -15   5  14    5.36   11.49
 -15  -5  15   25.96   16.78
 -15   5  15   13.01   12.13
 -15   5  16   23.59   13.00
 -15  -5  16   21.74   12.77
  15   7  -1  315.50   17.12
 -15   7   1  308.51   17.00
 -15  -7   1  303.71   15.61
  15   7  -1  311.91   18.61
  15   7  -2   -0.32    8.68
 -15   7   2    4.65    5.98
 -15  -7   2   11.30    6.14
  15   7  -2    0.43    7.37
 -15   7   3   76.81    7.34
  15   7  -3   72.52   10.50
 -15  -7   3   72.78    9.83
  15   7  -3   90.68   13.20
  15   7  -4    5.59    8.81
  15   7  -4   -2.47    6.56
 -15  -7   4   -7.27    9.66
 -15   7   4    9.25    6.80
  15   7  -5   64.59    9.47
 -15  -7   5   63.41    8.00
 -15   7   5   62.69   10.71
  15   7  -5   49.10    6.70
 -15  -7   6   50.21    8.07
  15   7  -6   61.10   13.36
 -15   7   6   45.96    8.03
 -15  -7   7   13.70    8.03
  15   7  -7    0.65    9.59
 -15   7   7    0.11    8.03
  15   7  -8   21.66    9.91
 -15  -7   8   13.75    8.42
 -15   7   8   16.59    8.79
 -15  -7   9  186.41   14.78
 -15   7   9  210.49   15.90
  15   7  -9  190.45   12.93
 -15   7  10   33.61    9.87
 -15  -7  10   43.73   13.55
 -15   7  11  146.50   12.30
 -15  -7  11  163.50   12.27
 -15  -7  12    8.01   10.54
 -15   7  12   -8.07   15.47
 -15  -7  13    4.42   15.69
 -15   7  13    7.95   11.59
 -15   7  14   24.79   12.45
 -15  -7  14   30.08   11.99
 -15   7  15  249.94   18.07
 -15  -7  15  269.52   19.90
 -15   9   1   23.60    6.73
 -15  -9   1   28.48    7.21
  15   9  -1   14.02   10.06
 -15   9   2   67.32    7.75
 -15  -9   2   71.20    8.16
  15   9  -2   77.32   14.37
 -15  -9   3  145.22    9.78
 -15   9   3  127.59    9.23
  15   9  -3  132.83   11.40
 -15  -9   4  152.36   50.36
  15   9  -4    2.48   13.68
 -15   9   4    3.57    7.58
 -15  -9   5    2.60    8.35
 -15   9   5  -20.77   11.39
  15   9  -5   -2.59    9.92
  15   9  -6   14.69   11.88
 -15  -9   6   24.26   12.40
 -15   9   6   47.50   13.75
  15   9  -7   47.34   15.03
 -15  -9   7   31.22    9.23
 -15   9   7   24.59    9.28
 -15  -9   8   29.47    9.72
 -15   9   8   47.04   10.28
  15   9  -8   38.48   11.03
  15   9  -9   29.39   11.24
 -15   9   9   21.54   14.73
 -15  -9   9   45.62   14.36
  15   9 -10   48.67   11.65
 -15  -9  10   37.40   10.81
 -15   9  10   27.09   11.04
 -15   9  11  -13.02   11.35
 -15  -9  11    1.90   10.77
 -15  -9  12   -6.53   16.02
 -15   9  12   -1.67   11.89
 -15  -9  13  108.33   18.31
 -15   9  13   79.91   13.54
 -15 -11   1    9.23    8.34
 -15  11   1   -2.93   10.80
  15  11  -1    5.68   11.04
 -15  11   1    4.63    7.72
  15  11  -2   39.52   15.79
 -15 -11   2   43.68   12.39
 -15  11   2   45.95    8.64
 -15 -11   3    2.75    9.01
  15  11  -3    8.93   10.98
 -15  11   3   -0.11    8.44
 -15 -11   4   -1.64   13.12
 -15  11   4   16.38   12.59
  15  11  -4    1.40   11.00
 -15  11   5   27.81    9.72
 -15 -11   5   22.06    9.78
  15  11  -5   32.96   11.35
 -15 -11   6   22.05   14.27
  15  11  -6   30.31   15.80
 -15  11   6   28.41   10.40
  15  11  -7  236.23   15.95
 -15  11   7  216.29   15.13
 -15 -11   7  236.76   17.35
 -15 -11   8   41.73   11.13
  15  11  -8   51.71   12.25
 -15  11   8   65.50   11.76
  15  11  -9   -7.26   16.80
 -15  11   9   27.09   11.53
 -15 -11   9   -0.43   15.66
  15  11 -10   11.80   12.02
 -15 -11  10    5.84   11.67
 -15  11  10    7.61   12.19
 -15 -11  11   26.43   12.27
 -15  11  11   13.18   12.74
 -15  11  12    1.90   20.31
 -15 -11  12   13.28   13.18
  15  13  -1    1.61   12.56
 -15 -13   1    9.79   14.58
 -15 -13   2   21.14   10.63
 -15  13   2   14.83   10.41
  15  13  -2    9.89   12.37
 -15  13   3   -0.22   10.44
 -15 -13   3    9.13   10.78
  15  13  -3   14.88   12.18
 -15 -13   4   20.57   11.27
  15  13  -4    7.35   17.29
 -15  13   4   19.05   10.92
  15  13  -5   16.78   12.23
 -15  13   5   16.97   15.86
 -15 -13   5   -6.96   15.89
 -15  13   6    6.26   11.52
  15  13  -6   13.23   17.35
 -15 -13   6    2.49   11.47
  15  13  -7   -2.71   12.92
 -15 -13   7   24.23   16.90
 -15  13   7   24.64   12.32
 -15 -13   8   27.64   12.64
 -15  13   8   28.02   12.66
  15  13  -8   27.17   13.26
  14   0  -1    6.23    8.91
 -14   0   1    0.44    6.75
  14   0  -2  302.90   12.82
  14   0  -2  242.75   15.77
 -14   0   2  345.27   12.29
  14   0  -3   -4.84    6.56
  14   0  -3    3.06    5.44
 -14   0   3   -3.30    4.51
 -14   0   4  273.52   13.51
  14   0  -4  262.31   11.87
 -14   0   5    2.07    5.46
  14   0  -5   17.97    6.99
  14   0  -6  227.85   12.38
  14   0  -6  178.81   10.32
 -14   0   6  214.13    9.92
 -14   0   7    6.94    8.89
 -14   0   8  364.52   15.94
 -14   0   9   10.14    9.39
 -14   0  10   -0.97    7.65
 -14   0  11    5.59   11.51
 -14   0  12  168.01   11.18
 -14   0  13   15.24    9.34
 -14   0  14  737.72   36.21
 -14   0  15    5.26   10.52
 -14   0  16  147.35   17.50
 -14   0  17    4.08   12.13
 -14  -2   1    8.90    5.71
  14  -2  -1   12.22    5.95
  14   2  -1   14.34    6.85
  14   2  -1    3.64    9.39
 -14   2   1   11.19    7.20
  14  -2  -2   83.42    6.36
  14   2  -2  108.00    8.25
  14   2  -2   91.31    8.26
 -14   2   2  110.80    6.44
  14  -2  -2  108.47    8.02
  14   2  -2  122.13    9.08
 -14  -2   2  128.01    7.57
  14   2  -3 1333.19   47.97
 -14  -2   3 1282.96   61.53
  14  -2  -3 1226.49   58.16
 -14   2   3 1230.27   70.31
  14   2  -3 1291.07   58.66
 -14  -2   4   21.38    5.21
  14  -2  -4   16.77    9.19
  14  -2  -4   20.16    7.67
 -14   2   4   18.80    5.20
  14   2  -4   17.20    5.88
  14   2  -4    4.08    9.99
 -14   2   5  217.41   13.68
 -14  -2   5  197.78   10.84
  14   2  -5  207.04   11.24
  14   2  -5  219.00   11.51
  14  -2  -5  162.31   11.27
 -14   2   6   46.82    6.38
 -14  -2   6   46.02    6.47
  14   2  -6   50.89    7.95
  14   2  -6   58.80    7.56
  14   2  -7   16.12    4.78
  14   2  -7    8.58    7.62
 -14   2   7   24.66    6.47
 -14  -2   7   20.31    6.45
 -14   2   8  343.99   18.49
 -14  -2   8  361.58   17.08
  14   2  -8  387.53   17.37
 -14   2   9  101.58   16.02
  14   2  -9   70.84    5.22
 -14  -2   9   87.04   11.55
 -14  -2  10   22.52   11.21
 -14   2  10   17.51   11.09
 -14  -2  11  138.92   10.35
 -14   2  11  142.44   16.29
 -14  -2  12   96.94   10.02
 -14   2  12   95.94   13.44
 -14   2  13   -8.12    9.42
 -14  -2  13    6.50    9.26
 -14   2  14    4.33   10.17
 -14  -2  14   10.33    9.90
 -14  -2  15  137.92   12.89
 -14   2  15  136.16   13.20
 -14  -2  16   14.81   15.88
 -14   2  16   33.63   12.00
 -14   2  17    9.73   12.33
 -14  -2  17   18.88   12.48
  14  -4  -1   14.89    7.88
 -14  -4   1   37.60    4.59
  14   4  -1   34.16    9.65
 -14   4   1   36.19    4.54
  14   4  -1   26.41    7.49
 -14  -4   2   83.17   10.46
 -14   4   2   78.31    6.67
  14   4  -2   82.40    9.67
  14   4  -2   80.09    8.14
 -14  -4   3  346.37   19.67
  14   4  -3  357.67   22.32
 -14   4   3  363.50   18.37
  14   4  -3  361.95   19.11
 -14   4   4   17.35    5.56
 -14  -4   4   22.13    5.62
  14   4  -4   25.22   10.63
  14   4  -4   15.89    6.31
  14   4  -5  779.02   31.86
 -14   4   5  788.58   42.45
  14   4  -5  823.26   36.38
 -14  -4   5  831.43   45.39
  14   4  -6   41.66    5.35
 -14   4   6   51.52    6.76
 -14  -4   6   28.72    6.54
  14   4  -6   60.38    8.27
 -14   4   7  271.15   14.27
  14   4  -7  285.67   14.88
 -14  -4   7  306.72   14.46
  14   4  -7  295.54   14.84
 -14  -4   8  134.98    9.07
 -14   4   8  141.80   11.69
  14   4  -8  108.04    6.79
  14   4  -8  123.36    9.66
 -14  -4   9   82.69    8.72
 -14   4   9   79.75    8.47
 -14  -4  10   13.15    8.17
 -14   4  10   17.34    8.23
 -14   4  11    9.64   14.02
 -14  -4  11    7.42    8.47
 -14  -4  12   78.00    9.95
 -14   4  12   82.23   13.78
 -14  -4  13   -5.40   13.54
 -14   4  13   -7.86   13.98
 -14  -4  14  296.43   18.43
 -14   4  14  307.57   28.80
 -14   4  15   12.97   11.44
 -14  -4  15    9.42   10.90
 -14   4  16   58.92   12.74
 -14  -4  16   51.58   12.18
 -14  -4  17   22.58   18.03
 -14   4  17   12.30   18.51
  14   6  -1  195.34   12.01
 -14  -6   1  168.13   10.22
  14   6  -1  156.20   10.28
 -14   6   1  150.85   10.96
 -14   6   2   12.77    5.22
  14   6  -2   16.50    6.64
 -14  -6   2   16.15    5.35
  14   6  -2   27.53   11.14
 -14  -6   3   80.02    8.69
 -14   6   3   73.74    8.24
  14   6  -3   66.70    6.99
  14   6  -3   53.11    8.37
 -14   6   4   15.28    6.13
  14   6  -4   24.34    6.03
  14   6  -4   28.26    8.06
 -14  -6   4   23.99    8.54
  14   6  -5   10.05    5.40
  14   6  -5   13.34    8.07
 -14  -6   5    8.71    6.46
 -14   6   5   10.26    6.36
  14   6  -6  399.95   20.91
 -14  -6   6  367.15   17.84
  14   6  -6  363.95   20.55
 -14   6   6  379.73   18.74
  14   6  -7  111.18   12.70
  14   6  -7   89.78    7.42
 -14  -6   7   84.31    8.12
 -14   6   7   94.45   11.02
  14   6  -8   66.04   12.48
 -14   6   8   53.85    8.11
 -14  -6   8   55.62   11.17
 -14  -6   9   16.86    8.27
 -14   6   9    5.98    7.98
  14   6  -9    7.84    8.92
 -14  -6  10    0.63   12.17
 -14   6  10   -3.76    8.52
 -14  -6  11   53.75    9.61
 -14   6  11   47.13   13.25
 -14   6  12  377.36   20.96
 -14  -6  12  351.90   21.12
 -14   6  13   24.42   10.67
 -14  -6  13   32.88   10.54
 -14   6  14   60.42   11.98
 -14  -6  14   58.99   15.70
 -14  -6  15   32.14   55.32
 -14   6  15   20.19   12.07
 -14   6  16  100.11   19.08
 -14  -6  16   84.99   13.29
 -14  -8   1   16.76    6.18
  14   8  -1   15.64    8.89
 -14   8   1    9.29    5.64
  14   8  -1   23.30    7.56
  14   8  -2    8.54    7.15
 -14  -8   2   40.91    9.10
 -14   8   2   30.09    8.77
  14   8  -2   21.56    8.58
  14   8  -3   17.73   11.82
 -14   8   3   -8.69    9.14
 -14  -8   3   18.76   11.45
 -14   8   4   -8.26    9.72
 -14  -8   4    1.41    6.84
  14   8  -4   -3.23    8.39
 -14   8   5   22.36    7.38
 -14  -8   5   34.97   10.36
  14   8  -5   24.79    8.62
  14   8  -6   68.17    9.49
 -14  -8   6   62.94    8.27
 -14   8   6   65.85    8.50
 -14   8   7   31.06    8.27
 -14  -8   7   34.32    8.23
  14   8  -7   31.73   12.95
  14   8  -8   29.67    9.49
 -14  -8   8   16.29   11.93
 -14   8   8   30.13    8.59
 -14   8   9   13.15    9.03
 -14  -8   9    4.77    8.70
  14   8  -9    8.95    9.59
  14   8 -10   18.83   10.22
 -14   8  10   12.57    9.68
 -14  -8  10   13.54    9.20
 -14   8  11   15.10   10.11
 -14  -8  11   26.59   10.03
 -14   8  12  146.58   12.87
 -14  -8  12  123.65   12.02
 -14  -8  13    6.52   15.46
 -14   8  13    4.76   11.62
 -14   8  14   84.91   13.49
 -14  -8  14  104.18   17.35
 -14  -8  15    8.83   12.51
 -14   8  15    9.94   18.22
 -14  10   1  337.11   21.58
  14  10  -1  376.76   24.15
 -14 -10   1  395.55   22.76
 -14  10   1  378.18   24.10
 -14  10   2   43.22    9.17
  14  10  -2   11.38   13.43
 -14 -10   2   43.48   10.79
 -14  10   2   38.18    7.55
 -14  10   3   10.14    7.57
  14  10  -3    1.18    9.25
 -14 -10   3    1.53   34.15
  14  10  -4   24.58    9.70
 -14  10   4   26.13   12.06
 -14 -10   4   28.74   11.43
  14  10  -5   17.06   13.50
 -14 -10   5    1.84   19.60
 -14  10   5    1.68    8.62
  14  10  -6   11.03    9.62
 -14 -10   6   14.86    8.94
 -14  10   6   -1.01    8.62
 -14 -10   7    7.82   12.86
 -14  10   7   12.10    9.07
  14  10  -7   -0.32   10.17
 -14 -10   8   81.10   10.57
 -14  10   8   65.16   10.30
  14  10  -8   91.32   11.36
  14  10  -9    5.62   15.03
 -14 -10   9    3.83    9.99
 -14  10   9    1.34   10.18
  14  10 -10    2.05   15.23
 -14 -10  10    6.57   10.49
 -14  10  10    4.80   15.20
 -14 -10  11   37.59   11.30
 -14  10  11   31.02   11.83
 -14  10  12    6.91   16.94
 -14 -10  12   -7.80   11.38
 -14  10  13   32.38   12.80
 -14 -10  13   74.26   19.57
 -14  12   1   34.27    8.40
 -14  12   1   41.62   10.97
 -14 -12   1   36.22    9.08
  14  12  -1   28.23   11.27
 -14  12   2   77.78    9.77
  14  12  -2   78.72   11.62
 -14 -12   2  102.13   14.00
  14  12  -3   28.34   10.78
 -14 -12   3   22.57    9.42
 -14  12   3   25.72   12.80
  14  12  -4   34.01   10.80
 -14 -12   4   12.75    9.59
 -14  12   4   13.95    9.27
 -14  12   5    4.36   13.65
 -14 -12   5    6.83   13.99
  14  12  -5  -12.87   14.82
 -14 -12   6   27.94   10.25
 -14  12   6   13.78   10.20
  14  12  -6   29.03   10.83
  14  12  -7    1.19   11.06
 -14  12   7   -6.62   10.65
 -14 -12   7    1.72   10.41
 -14  12   8   54.84   11.89
 -14 -12   8   61.46   11.65
  14  12  -8   52.94   16.49
 -14 -12   9   -0.96   15.97
 -14  12   9   -2.58   16.37
  14  12  -9    8.89   11.50
 -14  12  10    1.23   12.21
 -14 -12  10   18.98   11.88
  14  12 -10   -5.85   11.70
 -14  12  11    6.94   13.10
 -14 -12  11   12.58   12.26
 -14 -14   1   -3.87   10.51
  14  14  -1   -2.47   12.25
  14  14  -2   15.40   11.95
 -14  14   2    4.66   10.64
 -14 -14   2   -8.59   15.41
 -14  14   3    7.45   15.35
  14  14  -3    2.48   11.87
 -14 -14   3   11.61   11.39
 -14  14   4   48.40   11.71
 -14 -14   4   50.79   16.68
  14  14  -4   28.44   12.11
 -14  14   5    7.60   16.32
 -14 -14   5    6.94   11.93
  14  14  -5   -2.06   11.81
 -14  14   6   -0.90   16.91
 -14 -14   6    2.37   11.98
  14  14  -6  -15.63   17.47
 -14 -14   7    7.73   12.35
 -14  14   7   16.59   17.49
  14  14  -7    4.02   12.60
 -14  14   8    4.49   18.29
 -14 -14   8   -0.64   18.29
  14  14  -8    5.00   12.61
  13   1  -1   70.71    4.91
 -13  -1   1   88.57    6.06
  13  -1  -1   85.10    8.62
  13  -1  -1   75.72    6.30
 -13   1   1   80.68    4.55
  13   1  -1   93.24    6.97
  13  -1  -2  362.65   16.00
 -13   1   2  347.06   14.63
  13   1  -2  285.25   20.66
  13   1  -2  372.35   16.45
  13  -1  -2  316.76   17.12
 -13  -1   2  349.25   13.21
  13  -1  -3  140.46   10.23
 -13   1   3  166.35    8.29
  13  -1  -3  149.55    9.46
  13   1  -3  172.31   11.61
  13   1  -3  147.70   10.27
  13  -1  -3  183.51   10.49
 -13  -1   3  190.57    7.67
  13  -1  -4  461.32   20.66
  13   1  -4  460.86   20.14
 -13   1   4  491.78   21.48
 -13  -1   4  497.56   19.64
  13  -1  -4  396.83   27.90
 -13  -1   5  176.94   11.83
 -13   1   5  173.12   11.19
  13   1  -5  140.04   10.36
  13  -1  -5  179.96   10.80
  13  -1  -5  133.45    8.66
  13   1  -5  177.27   11.19
  13   1  -6  787.36   31.55
  13  -1  -6  606.69   42.26
 -13  -1   6  750.54   28.08
 -13   1   6  767.91   31.42
  13   1  -7    5.79    6.97
 -13   1   7    8.60    6.10
  13  -1  -7    6.33    5.35
 -13  -1   7    6.79    6.03
 -13  -1   8  671.00   32.63
 -13   1   8  683.47   28.41
 -13   1   9 1083.08   46.81
 -13  -1   9 1105.46   47.65
 -13   1  10   41.12    9.63
 -13  -1  10   36.33   12.43
  13   1 -10   37.38    3.59
 -13  -1  11  161.34   10.18
 -13   1  11  154.96   10.17
 -13   1  12    1.30    8.20
 -13  -1  12    0.75    8.13
 -13   1  13   29.99   12.62
 -13  -1  13   40.97    9.20
 -13   1  14  343.73   17.71
 -13  -1  14  317.74   17.99
 -13  -1  15   12.31   10.06
 -13   1  15   18.44   10.14
 -13  -1  16   69.18   15.85
 -13   1  16   59.33   11.54
 -13   1  17   16.08   16.51
 -13  -1  17   26.26   11.58
 -13   1  18   43.29   13.06
 -13  -1  18   47.74   13.09
  13   3  -1    2.46    6.42
 -13   3   1    6.44    3.66
  13  -3  -1    1.85    5.12
  13   3  -1    7.33    6.02
 -13  -3   1    1.42    3.60
  13   3  -1    1.84    4.14
 -13   3   1    4.15    5.13
  13  -3  -1    6.30    5.52
  13   3  -2    1.75    8.00
  13   3  -2    1.39    6.43
  13  -3  -2    5.86    6.19
  13   3  -2    8.53    6.80
 -13  -3   2    0.65    4.13
 -13   3   2   -0.11    5.24
  13  -3  -2    2.50    5.33
 -13   3   2    6.45    5.67
 -13   3   3  582.57   29.47
 -13  -3   3  576.87   29.09
  13   3  -3  614.86   23.43
  13  -3  -3  577.77   27.26
  13   3  -3  471.97   34.17
  13   3  -3  586.72   26.08
  13  -3  -3  441.14   28.95
  13  -3  -3  431.55   30.15
  13  -3  -4  151.69    9.23
  13   3  -4  171.86    9.56
  13   3  -4  179.43    8.26
 -13   3   4  166.03    8.55
 -13  -3   4  171.35    8.00
  13   3  -5  994.51   54.83
  13   3  -5 1051.76   40.60
 -13  -3   5 1008.02   45.38
 -13   3   5 1022.89   42.44
  13  -3  -5  835.53   54.67
  13   3  -6 1187.87   52.81
 -13   3   6 1169.22   51.71
  13  -3  -6 1071.31   68.53
 -13  -3   6 1206.44   53.20
  13   3  -6 1266.01   49.20
  13   3  -7  405.09   16.97
  13   3  -7  416.94   19.98
 -13  -3   7  376.62   16.72
 -13   3   7  379.24   18.51
  13   3  -8  494.96   27.85
  13   3  -8  531.60   24.36
 -13  -3   8  546.20   24.38
 -13   3   8  549.23   22.32
 -13   3   9  145.17    9.09
 -13  -3   9  159.68    9.49
  13   3  -9  133.66    9.25
 -13   3  10   15.41    7.43
 -13  -3  10    8.93   10.53
 -13  -3  11    3.51    7.97
 -13   3  11    6.54    7.85
 -13   3  12   37.69    8.82
 -13  -3  12   48.84    8.92
 -13   3  13  226.10   12.85
 -13  -3  13  222.44   15.62
 -13  -3  14   11.68    9.77
 -13   3  14   33.81   14.03
 -13   3  15  180.93   13.05
 -13  -3  15  176.65   12.87
 -13   3  16   32.16   11.73
 -13  -3  16   20.96   11.06
 -13  -3  17  219.72   19.61
 -13   3  17  233.89   21.41
 -13  -3  18   -2.67   13.12
 -13   3  18    4.13   12.93
  13   5  -1  348.63   16.62
 -13  -5   1  365.79   17.41
 -13   5   1  281.63   14.75
  13   5  -1  271.75   15.84
  13   5  -1  335.61   13.83
 -13   5   1  317.42   15.00
 -13   5   2  428.38   22.29
  13   5  -2  432.13   19.46
 -13  -5   2  475.89   19.32
 -13   5   2  319.30   24.29
  13   5  -3   45.52    8.09
 -13  -5   3   48.24    7.47
  13   5  -3   43.34    7.51
 -13   5   3   48.84    5.69
  13   5  -4   21.69    7.30
  13   5  -4   20.96    5.30
 -13  -5   4   31.77    5.71
 -13   5   4   25.76    5.58
  13   5  -5    7.09    7.42
 -13  -5   5    3.11    5.69
  13   5  -5   -0.43    4.77
 -13   5   5   -7.02    5.79
  13   5  -6   55.47    8.06
 -13   5   6   47.47    6.67
 -13  -5   6   34.31    6.52
  13   5  -6   44.32    4.89
  13   5  -7  368.41   18.04
 -13   5   7  356.84   17.55
  13   5  -7  388.27   17.76
 -13  -5   7  348.77   14.75
 -13   5   8   72.27    7.64
  13   5  -8   56.15    4.17
 -13  -5   8   70.67    7.76
  13   5  -8   65.48    8.59
 -13  -5   9  398.12   17.44
 -13   5   9  377.64   19.02
  13   5  -9  399.14   20.93
 -13  -5  10   24.77    8.15
 -13   5  10   14.21    7.93
 -13  -5  11    1.37   15.54
 -13   5  11  -14.19   14.85
 -13  -5  12   20.49   12.68
 -13   5  12    6.26    9.11
 -13   5  13   80.71   10.64
 -13  -5  13   84.39   14.05
 -13   5  14   54.88   10.85
 -13  -5  14   57.05   10.57
 -13  -5  15   -1.16   10.68
 -13   5  15    3.50   10.94
 -13   5  16   20.13   16.73
 -13  -5  16    2.75   11.32
 -13   5  17    7.54   12.46
 -13  -5  17   -0.21   12.29
  13   7  -1   -5.04    7.72
  13   7  -1    2.45    6.61
 -13  -7   1   -2.31    7.24
 -13   7   1   -1.55    6.88
 -13   7   1   -2.48    6.77
 -13   7   2  202.12   12.48
  13   7  -2  175.84    9.45
 -13  -7   2  201.14   14.33
 -13   7   2  151.72   11.00
  13   7  -2  226.26   25.11
 -13   7   3  701.87   33.54
 -13  -7   3  732.86   37.37
  13   7  -3  721.44   32.17
  13   7  -3  714.90   33.98
  13   7  -4  156.90    8.44
 -13  -7   4  172.63    9.10
 -13   7   4  122.49   12.80
  13   7  -4  160.01   10.01
 -13   7   4  169.04    9.62
 -13  -7   5  139.64   10.88
 -13   7   5  133.39   10.74
  13   7  -5  141.23    9.80
  13   7  -6  139.16    9.81
 -13  -7   6  140.42    8.90
 -13   7   6  136.98   11.29
 -13  -7   7    9.81    7.04
 -13   7   7   15.62   10.26
  13   7  -7   16.26    8.19
  13   7  -8   76.21    9.04
 -13   7   8   55.25   11.14
 -13  -7   8   78.24   11.27
 -13   7   9  135.52   10.12
 -13  -7   9  148.38   12.73
  13   7  -9  155.03   10.55
 -13   7  10    1.55   11.76
 -13  -7  10   -0.63   14.48
 -13   7  11   -1.66    8.75
 -13  -7  11   12.03    8.87
 -13   7  12    3.54    9.62
 -13  -7  12   -4.85    9.49
 -13   7  13  103.79   15.68
 -13  -7  13   99.64   11.17
 -13  -7  14   22.85   10.74
 -13   7  14   30.21   11.47
 -13  -7  15   60.79   16.65
 -13   7  15   71.38   12.89
 -13   7  16   15.52   12.99
 -13  -7  16   21.83   17.29
 -13  -9   1  293.57   14.71
  13   9  -1  312.22   14.94
 -13   9   1  287.70   17.66
 -13   9   1  281.51   19.09
  13   9  -2   59.72    8.92
 -13  -9   2   64.26    7.24
 -13   9   2   84.53    8.48
 -13   9   2   77.58    7.24
  13   9  -3  283.32   16.26
 -13  -9   3  281.62   17.81
 -13   9   3  300.04   15.43
 -13   9   3  278.60   17.21
 -13   9   4   91.98    8.28
  13   9  -4   93.06   12.50
 -13  -9   4   88.53    8.14
 -13  -9   5   18.35    7.34
 -13   9   5   15.12    7.51
  13   9  -5   13.91    8.41
 -13   9   6   20.39   11.09
  13   9  -6    2.91    8.31
 -13  -9   6    3.87   10.64
 -13   9   7  119.94   12.99
  13   9  -7   88.44    9.83
 -13  -9   7   77.54    8.88
 -13  -9   8   32.38   10.97
  13   9  -8   15.55    8.96
 -13   9   8   19.02    8.61
 -13   9   9   14.52    8.94
 -13  -9   9   16.24    8.81
  13   9  -9   10.46    9.17
 -13   9  10  241.63   16.42
  13   9 -10  287.14   17.48
 -13  -9  10  270.90   16.33
 -13  -9  11    8.23    9.71
 -13   9  11   -7.02    9.91
 -13   9  12   42.15   15.68
 -13  -9  12   42.15   10.64
 -13   9  13  147.03   14.12
 -13  -9  13  184.30   18.22
 -13  -9  14  102.25   54.60
 -13   9  14   13.20   41.37
 -13   9  15   22.49   17.28
 -13  -9  15   21.46   22.41
 -13  11   1    2.44   10.31
  13  11  -1    3.22   13.53
 -13 -11   1    3.75    7.50
 -13  11   1    9.04    6.81
 -13  11   2   -0.22    5.96
 -13  11   2   -4.00    7.56
  13  11  -2    1.08    9.25
 -13 -11   2   -1.54   10.87
 -13  11   3   35.70    5.78
 -13  11   3   47.43   11.50
 -13 -11   3   30.26    8.19
  13  11  -3   53.43   13.36
 -13 -11   4   41.95   19.35
 -13  11   4   45.76   10.41
  13  11  -4   39.38    9.60
  13  11  -5   96.05   10.48
 -13 -11   5   83.71    9.63
 -13  11   5  115.66   13.12
  13  11  -6   34.51    9.74
 -13 -11   6   23.04   12.49
 -13  11   6   14.25    8.97
  13  11  -7  138.78   11.59
 -13 -11   7  124.41   10.84
 -13  11   7  119.38   11.00
 -13 -11   8  107.36   10.89
 -13  11   8   82.78   14.58
  13  11  -8  113.02   14.94
  13  11  -9   -0.76   19.69
 -13 -11   9   -0.21    9.89
 -13  11   9   -7.73   10.09
 -13  11  10   35.60   11.09
 -13 -11  10   25.11   10.81
  13  11 -10   21.94   15.13
 -13 -11  11    8.98   10.99
 -13  11  11    8.83   15.99
 -13  11  12   -4.58   11.95
 -13 -11  12    1.16   11.70
 -13 -11  13   79.39   13.27
 -13  11  13   70.05   13.84
 -13 -13   1   59.70   13.55
  13  13  -1   65.59   11.29
 -13  13   1   61.14   11.12
 -13  13   1   44.30    9.30
  13  13  -2    3.66   10.34
 -13  13   2    3.78    9.00
 -13 -13   2    1.75    9.21
  13  13  -3  102.03   11.76
 -13  13   3   91.30   10.93
 -13 -13   3  112.12   11.47
 -13  13   4   27.27   10.06
 -13 -13   4   36.62   14.24
  13  13  -4   46.24   14.69
 -13 -13   5    9.20   10.06
 -13  13   5    4.37    9.97
  13  13  -5    7.58   10.17
 -13  13   6    4.37   10.66
 -13 -13   6   10.23   10.45
  13  13  -6   -2.38   10.19
  13  13  -7   30.05   11.28
 -13  13   7   40.86   11.11
 -13 -13   7   54.27   11.37
  13  13  -8  -10.20   15.52
 -13  13   8    8.76   11.34
 -13 -13   8    6.73   11.22
 -13 -13   9   58.53   12.24
  13  13  -9   40.90   18.23
 -13  13   9   26.38   12.12
  13  13 -10   53.00   12.14
 -13  13  10   61.48   18.18
 -13 -13  10   47.63   12.41
 -13  13  11    5.61   13.79
 -13 -13  11    1.16   17.66
  13 -15  -1    0.89   11.29
 -13 -15   1   16.49   41.22
  13  15  -1   -3.55   17.22
  13  15  -2   -7.76   11.86
 -13 -15   2   13.25   16.09
  13  15  -3    0.32   16.95
 -13  15   3   -2.23   16.03
 -13 -15   3    0.87   11.56
 -13  15   4    9.82   11.72
  13  15  -4   33.75   12.44
 -13 -15   4   25.40   12.05
 -13 -15   5   20.00   17.19
 -13  15   5    4.59   12.19
  13  15  -5   -0.22   12.03
  13  15  -6  -20.84   16.82
 -13 -15   6   -1.08   12.49
 -13  15   6    6.39   12.44
  13  15  -7   11.41   12.50
 -13 -15   7   26.38   13.40
 -13  15   7   11.67   12.79
 -13 -15   8   -7.80   13.57
 -13  15   8    0.34   13.25
  12   0  -1    7.93    5.10
  12   0  -1   -4.62    5.16
 -12   0   1    0.77    3.20
  12   0  -2    2.27    4.08
  12   0  -2    2.20    5.18
 -12   0   2   11.66   31.89
  12   0  -2    5.70    5.38
 -12   0   3   -0.11    3.94
  12   0  -3    7.70    6.34
  12   0  -3   -0.32    7.75
  12   0  -3   -0.22    4.73
  12   0  -4    0.00    5.71
 -12   0   4   -8.73    6.11
  12   0  -4    3.97    6.91
  12   0  -4   13.09    6.38
 -12   0   5   -3.37    4.68
  12   0  -5    0.33    4.06
  12   0  -5   -7.43    5.92
  12   0  -6 1794.02  119.14
  12   0  -6 1965.13   86.20
 -12   0   6 1912.69   87.73
 -12   0   7    7.90    7.90
 -12   0   8 2438.60   97.56
 -12   0   9   -1.83    6.36
 -12   0  10  511.20   21.59
 -12   0  11   -0.43    7.21
 -12   0  12   33.46    8.07
 -12   0  13   -6.45    8.39
 -12   0  14  126.08   10.66
 -12   0  15   -1.08    9.36
 -12   0  16  253.13   15.30
 -12   0  17    2.80   15.62
 -12   0  18   18.65   12.29
 -12   0  19   -5.72   13.38
  12   2  -1  134.26    7.51
  12  -2  -1   93.29    6.70
 -12   2   1  130.68    6.56
 -12   2   1   99.94    7.65
  12  -2  -1  108.30    6.95
  12   2  -1  100.52    7.45
  12   2  -1  126.85    7.42
  12  -2  -1  124.93    6.62
 -12  -2   1  124.52    6.35
  12  -2  -2  221.41   13.51
  12   2  -2  222.84   15.49
 -12  -2   2  254.58   11.13
  12  -2  -2  223.51   13.01
  12   2  -2  279.36   11.78
  12   2  -2  287.57   13.53
 -12   2   2  267.85   36.30
  12  -2  -2  265.34   13.57
 -12   2   2  214.38   14.62
 -12   2   3   59.35    4.87
  12  -2  -3   82.60    7.92
  12   2  -3   54.95    5.39
  12  -2  -3   51.22    6.59
 -12  -2   3   62.82    6.39
  12   2  -3   66.27    5.78
 -12   2   3   61.52    5.99
  12   2  -3   85.64    8.91
  12  -2  -3   57.32    6.49
  12   2  -4  581.02   22.39
 -12  -2   4  554.31   20.60
  12  -2  -4  505.53   27.50
  12  -2  -4  550.55   26.37
  12   2  -4  465.01   30.44
  12   2  -4  601.77   21.88
  12  -2  -4  430.78   32.56
 -12   2   4  569.89   24.99
  12   2  -5   69.08    5.23
 -12   2   5   79.13    5.95
  12   2  -5   75.20    7.09
  12  -2  -5   70.30    4.72
 -12  -2   5   64.79    5.82
 -12  -2   6  320.36   13.78
 -12   2   6  314.93   14.95
  12  -2  -6  329.78   16.34
  12   2  -6  349.91   16.77
  12   2  -6  348.07   15.07
 -12  -2   7  112.81    9.33
  12   2  -7  119.89    8.58
  12  -2  -7  106.68    5.47
 -12   2   7  112.83    7.45
  12   2  -7  107.00    5.46
  12  -2  -8 5487.58  278.17
 -12   2   8 5774.84  232.08
  12   2  -8 5656.24  266.92
 -12  -2   8 5542.07  234.61
 -12  -2   9   24.25    6.84
 -12   2   9   21.79    9.48
  12   2  -9   28.71    3.99
 -12  -2  10  464.59   18.73
 -12   2  10  476.36   20.60
  12   2 -10  483.48   21.49
 -12  -2  11   14.83    7.47
 -12   2  11   23.03   10.65
 -12   2  12    0.76    7.92
 -12  -2  12   12.37    8.00
 -12  -2  13   25.93   12.16
 -12   2  13   19.85    8.68
 -12   2  14   62.89    9.76
 -12  -2  14   57.44    9.61
 -12  -2  15   -0.43    9.51
 -12   2  15   10.62    9.87
 -12   2  16  309.53   19.31
 -12  -2  16  322.53   20.34
 -12  -2  17    8.46   15.74
 -12   2  17    8.13   11.60
 -12   2  18  183.43   19.75
 -12  -2  18  168.70   15.12
  12   4  -1   46.94    6.54
  12  -4  -1   42.00    6.47
  12  -4  -1   33.41    5.63
 -12  -4   1   37.83    4.24
  12  -4  -1   25.20    5.81
 -12   4   1   35.40    5.34
  12   4  -1   27.72    8.01
  12   4  -1   27.92    4.62
 -12   4   1   23.39    4.46
 -12  -4   2 2577.14  100.52
 -12   4   2 2330.02  107.68
  12   4  -2 2451.77  136.25
  12   4  -2 2759.18  114.07
 -12   4   2 2398.28  137.33
  12  -4  -2 2187.88  143.10
  12  -4  -2 2344.47  143.73
  12   4  -2 2624.95   98.09
 -12  -4   3  680.01   30.41
  12  -4  -3  663.41   31.41
  12  -4  -3  543.30   35.67
 -12   4   3  692.06   28.79
  12   4  -3  713.64   32.23
 -12   4   3  582.49   33.75
  12   4  -3  649.99   28.97
  12   4  -3  584.89   31.22
 -12   4   4   34.01    5.78
  12   4  -4   66.55   10.41
 -12   4   4   35.84    5.23
 -12  -4   4   38.59    7.10
  12   4  -4   41.61    5.00
  12  -4  -4   33.85    5.39
 -12   4   5  568.03   28.01
  12   4  -5  563.84   22.60
  12   4  -5  550.69   26.39
  12  -4  -5  468.98   24.24
 -12  -4   5  553.09   23.54
 -12   4   6  430.81   18.42
 -12  -4   6  431.18   17.47
  12   4  -6  446.12   18.68
  12   4  -6  458.37   17.97
 -12  -4   7  366.89   19.11
 -12   4   7  340.11   15.93
  12   4  -7  365.21   17.84
  12   4  -7  357.99   14.78
 -12   4   8  297.40   22.06
  12   4  -8  323.81   13.73
  12   4  -8  343.28   14.92
 -12  -4   8  338.49   22.25
 -12  -4   9  671.47   28.11
  12   4  -9  667.88   40.32
 -12   4   9  739.45   30.75
 -12   4  10  204.29   10.77
 -12  -4  10  214.36   10.94
 -12  -4  11  149.67   12.52
 -12   4  11  168.12   10.31
 -12  -4  12  114.15   12.83
 -12   4  12  126.96    9.97
 -12  -4  13   43.89    9.22
 -12   4  13   54.56    9.51
 -12  -4  14   74.36   10.29
 -12   4  14   66.97   10.16
 -12  -4  15   24.00   10.19
 -12   4  15    3.06   10.15
 -12  -4  16    0.53   10.63
 -12   4  16   -6.33   10.91
 -12  -4  17   19.27   11.39
 -12   4  17   35.79   24.44
 -12  -4  18  106.92   19.19
 -12   4  18   91.00   18.66
  12  -6  -1   15.16    6.87
 -12  -6   1    1.97    6.34
 -12   6   1   11.57    4.45
  12   6  -1   18.74    7.87
  12   6  -1   13.19    6.65
  12   6  -1    3.96    5.67
 -12   6   1   20.52    5.07
 -12   6   1   10.86    5.32
  12   6  -2   10.84    6.76
  12   6  -2   36.14    7.83
 -12   6   2   15.95    6.18
 -12  -6   2   15.89    4.90
 -12   6   2    8.93    4.69
 -12   6   3  190.30    9.18
 -12   6   3  160.57   10.13
  12   6  -3  196.28    8.75
 -12  -6   3  208.45   10.85
  12   6  -3  213.76   10.22
 -12   6   4 1478.03   59.57
 -12   6   4 1193.24   74.67
  12   6  -4 1464.72   58.48
  12   6  -4 1435.92   64.67
 -12  -6   4 1463.34   61.43
 -12  -6   5   89.83    9.02
  12   6  -5  111.07    8.28
 -12   6   5   63.57    6.48
 -12   6   5   84.57    6.93
  12   6  -5   85.83    5.65
  12   6  -6  224.26   10.17
 -12  -6   6  222.91   10.18
  12   6  -6  233.28   11.20
 -12   6   6  228.32   12.50
 -12  -6   7  244.63   11.64
  12   6  -7  257.40   14.00
 -12   6   7  235.77   11.59
 -12  -6   8   29.85    7.01
  12   6  -8   32.76   10.74
 -12   6   8   24.88    7.11
  12   6  -9  -10.94   10.94
 -12   6   9   22.28   13.30
 -12  -6   9    7.00    9.22
 -12  -6  10    6.24   10.58
 -12   6  10    0.22    7.63
 -12   6  11    8.06    8.17
 -12  -6  11    9.83   11.41
 -12  -6  12   30.41    8.98
 -12   6  12   41.35    9.37
 -12  -6  13   -2.11    9.19
 -12   6  13  -12.22    9.36
 -12  -6  14  220.34   13.33
 -12   6  14  248.57   14.21
 -12   6  15   22.42   10.99
 -12  -6  15   10.15   10.47
 -12  -6  16   20.11   11.32
 -12   6  16   17.02   11.75
 -12  -6  17   25.11   12.29
 -12   6  17   50.71   18.00
 -12   8   1   39.35    7.74
 -12  -8   1   39.79    7.91
  12   8  -1   29.10   10.85
  12   8  -1   33.43    6.62
 -12   8   1   28.59    3.59
 -12   8   1   44.60    5.67
 -12   8   2  249.68   15.32
 -12  -8   2  305.49   16.33
 -12   8   2  358.49   17.11
 -12   8   2  297.15   17.65
  12   8  -2  336.70   15.71
 -12   8   3   62.32    5.89
 -12  -8   3   75.28    6.86
 -12   8   3   74.53    6.94
 -12   8   3   67.71    6.82
  12   8  -3   88.92    8.28
 -12   8   4 1066.71   78.96
 -12  -8   4 1388.01   57.26
 -12   8   4 1402.07   69.21
  12   8  -4 1391.64   57.82
 -12   8   5   47.41    9.64
 -12   8   5   36.62    5.85
  12   8  -5   25.53    7.76
 -12  -8   5   40.82    9.37
 -12   8   6    5.04    6.83
  12   8  -6    0.86    7.54
 -12  -8   6    2.57    6.76
 -12   8   7    4.25   10.52
  12   8  -7    0.32    7.87
 -12  -8   7    3.10    7.16
 -12  -8   8  510.68   23.38
  12   8  -8  549.44   25.91
 -12   8   8  543.50   23.62
 -12   8   9   -1.67    8.03
  12   8  -9   11.51   11.40
 -12  -8   9    8.17    7.85
 -12  -8  10    5.93    8.25
 -12   8  10   -7.68    8.35
 -12   8  11   18.11    8.89
 -12  -8  11   17.11    8.77
 -12   8  12   -1.22    9.32
 -12  -8  12    2.53    9.18
 -12  -8  13    7.49    9.80
 -12   8  13    9.86   14.40
 -12  -8  14  318.76   22.80
 -12   8  14  378.32   23.62
 -12   8  15    0.99   16.80
 -12  -8  15   20.56   11.39
 -12  -8  16    5.91   12.03
 -12   8  16   41.08   18.22
  12  10  -1   10.43   11.82
 -12  10   1   -3.56    8.13
 -12  10   1   26.00    8.89
 -12 -10   1    5.94    6.49
 -12  10   2  581.16   26.49
 -12 -10   2  557.68   25.49
 -12  10   2  547.10   27.14
  12  10  -2  564.00   27.05
 -12 -10   3  123.48   11.24
 -12  10   3  130.98    9.41
  12  10  -3  130.18   17.55
 -12  10   3  142.19   11.42
 -12 -10   4  159.79    9.78
 -12  10   4  171.07   10.55
  12  10  -4  175.59   10.79
 -12  10   4  156.73   10.96
 -12  10   5    4.71   10.77
 -12 -10   5    0.32    7.45
  12  10  -5    9.60   15.54
 -12  10   6   48.05   11.68
 -12 -10   6   26.44    8.06
  12  10  -6   50.54   10.48
  12  10  -7  105.66    9.62
 -12  10   7  100.22    9.77
 -12 -10   7   96.23    9.32
 -12  10   8  236.47   16.05
 -12 -10   8  206.44   11.86
  12  10  -8  219.92   13.52
  12  10  -9   63.78    9.61
 -12  10   9   29.90    9.52
 -12 -10   9   68.23    9.67
  12  10 -10   66.93    9.81
 -12  10  10   60.95   10.29
 -12 -10  10   63.26    9.96
 -12  10  11   85.54   11.17
 -12 -10  11  100.43   15.55
 -12 -10  12   13.51   19.63
 -12  10  12    7.69   10.82
 -12 -10  13    9.80   11.28
 -12  10  13   -0.45   11.80
 -12 -10  14   64.69   12.65
 -12  10  14   96.64   13.80
 -12 -10  15   12.12   12.54
 -12  10  15   14.33   13.33
 -12 -12   1   17.90    8.24
 -12  12   1   23.71    9.20
 -12  12   1   38.19   49.85
  12  12  -1   15.17    9.36
 -12  12   2   -1.23    8.26
 -12 -12   2   16.73    9.19
 -12  12   2    2.79   11.36
  12  12  -2    3.55   12.92
 -12  12   3   87.17    9.39
 -12 -12   3   75.49   21.79
  12  12  -3   78.27    9.92
 -12  12   3   79.34    8.34
  12  12  -4   71.03    9.72
 -12  12   4   73.15   12.66
 -12 -12   4   81.04   12.81
 -12  12   5   68.45    9.65
 -12 -12   5  104.15   13.62
  12  12  -5   82.58   21.19
 -12  12   6   38.52    9.55
 -12 -12   6   45.94    9.58
  12  12  -6   43.72   13.31
  12  12  -7   -6.06   13.10
 -12 -12   7    5.47    9.54
 -12  12   7    2.92    9.66
 -12 -12   8  293.08   16.38
  12  12  -8  311.34   18.55
 -12  12   8  270.38   16.76
 -12 -12   9   70.76   11.07
 -12  12   9   71.85   11.34
  12  12  -9   88.86   14.29
 -12 -12  10   12.20   10.93
  12  12 -10   19.57   14.27
 -12  12  10   16.04   11.10
 -12  12  11   -1.12   11.43
 -12 -12  11    0.74   11.22
 -12  12  12   15.67   12.76
 -12 -12  12  -10.24   11.83
 -12 -12  13   16.98   12.76
 -12  12  13   17.77   19.34
 -12  14   1   -0.55    7.52
  12  14  -1   20.35   14.97
 -12 -14   1    9.42   13.80
  12  14  -2   79.87   11.43
 -12 -14   2   74.65   10.70
 -12  14   2  104.13   14.80
 -12 -14   3   10.01   10.01
 -12  14   3    7.14    9.93
  12  14  -3    6.37   14.14
 -12 -14   4   13.98   14.95
  12  14  -4    7.78   10.05
 -12  14   4   12.30   14.54
 -12 -14   5  -10.26   14.79
 -12  14   5   -2.02   14.91
  12  14  -5   -4.98   10.07
  12  14  -6  190.87   15.73
 -12  14   6  192.15   14.60
 -12 -14   6  219.84   16.37
 -12  14   7   10.33   11.35
 -12 -14   7   11.47   11.14
  12  14  -7   16.06   10.85
 -12 -14   8   25.52   11.85
  12  14  -8    7.05   10.74
 -12  14   8   31.69   16.74
 -12  14   9   26.96   12.92
  12  14  -9   63.04   16.06
 -12 -14   9   34.49   12.35
 -12  14  10  243.13   19.57
  12  14 -10  273.76   21.49
 -12 -14  10  229.17   17.44
 -12 -16   1   -4.48   11.58
  12  16  -1    4.96   17.24
  12 -16  -1   10.74   11.96
 -12 -16   2   21.13   16.66
  12  16  -2   19.95   11.97
  12  16  -3   13.61   16.74
 -12 -16   3   -5.32   19.21
  12  16  -4   13.63   12.01
 -12 -16   4   28.88   12.66
 -12  16   4   25.90   17.42
 -12  16   5   -7.61   12.53
  12  16  -5    0.54   11.70
 -12 -16   5   -4.31   12.50
  12  16  -6    4.78   16.82
 -12 -16   6   17.51   13.64
 -12  16   6    3.70   13.11
 -11  -1   1  404.23   18.45
  11   1  -1  363.04   16.78
  11  -1  -1  370.49   16.79
  11   1  -1  382.61   18.25
 -11   1   1  385.72   17.32
  11   1  -1  381.92   13.55
 -11   1   1  346.67   17.42
  11  -1  -1  343.83   15.16
 -11  -1   1  362.49   19.77
  11  -1  -1  389.16   15.13
  11  -1  -2   62.82    5.40
 -11   1   2   43.81    5.01
  11   1  -2   50.04    5.70
  11  -1  -2   48.78    4.27
  11  -1  -2   46.65    4.85
 -11  -1   2   57.03    4.15
 -11   1   2   48.72    3.98
  11   1  -2   50.96    5.30
  11   1  -2   51.96    5.58
 -11  -1   2   48.77    5.49
 -11  -1   3  972.73   37.52
 -11   1   3  890.52   42.94
  11  -1  -3 1004.11   36.11
  11   1  -3  930.07   52.52
  11   1  -3 1019.20   34.28
  11   1  -3  884.40   51.33
 -11   1   3  958.58   36.98
  11  -1  -3  919.20   50.28
  11  -1  -3  903.91   56.19
 -11  -1   3  909.62   39.73
  11   1  -4  220.32   13.59
 -11   1   4  274.07   18.23
  11  -1  -4  241.17   11.01
  11  -1  -4  224.01   11.96
 -11   1   4  243.81   14.81
  11  -1  -4  231.91   10.07
 -11  -1   4  266.26   19.08
  11   1  -4  248.28   10.67
  11   1  -5  854.23   53.02
 -11   1   5  984.70   38.17
 -11   1   5  852.45   47.56
 -11  -1   5  972.34   39.23
  11  -1  -5  852.08   47.77
  11   1  -5 1015.61   34.73
  11  -1  -5  988.33   41.32
  11  -1  -5  955.36   37.75
 -11  -1   6  221.42    9.08
 -11   1   6  218.49   10.60
  11  -1  -6  192.69   12.61
  11   1  -6  240.28   10.98
  11  -1  -7  135.89    9.19
 -11   1   7  171.19   10.46
 -11  -1   7  176.37    8.52
 -11   1   8  578.99   28.61
  11  -1  -8  581.86   27.99
 -11  -1   8  621.37   26.39
 -11   1   9  822.21   37.92
 -11  -1   9  862.79   37.55
 -11   1  10  466.78   23.11
 -11  -1  10  472.57   18.29
  11   1 -11   35.21    2.79
 -11   1  11   39.84    7.25
 -11  -1  11   36.91   10.09
 -11   1  12   68.83    8.23
 -11  -1  12   68.99    8.26
 -11   1  13  448.05   18.54
 -11  -1  13  424.80   19.14
 -11  -1  14   20.40   12.24
 -11   1  14   23.70    8.76
 -11   1  15  124.67   10.83
 -11  -1  15  125.40   10.86
 -11   1  16  117.78   11.26
 -11  -1  16  118.83   11.19
 -11   1  17   34.76   10.83
 -11  -1  17   29.17   10.66
 -11  -1  18  103.09   17.56
 -11   1  18   90.68   12.89
 -11  -1  19   82.70   18.87
 -11   1  19   84.44   18.54
 -11  -3   1  252.00   11.11
  11  -3  -1  254.41   13.87
  11   3  -1  227.04   10.95
  11  -3  -1  226.16   12.61
  11   3  -1  251.70   13.02
  11  -3  -1  222.04   11.84
  11   3  -1  259.01   11.18
 -11   3   1  251.03   11.49
 -11   3   1  223.95   13.50
  11   3  -2  270.36   15.23
  11  -3  -2  271.19   11.11
 -11   3   2  281.48   12.50
 -11  -3   2  295.81   10.33
  11   3  -2  304.68   11.87
  11  -3  -2  266.79   15.83
 -11   3   2  296.46   13.72
  11  -3  -2  268.20   13.71
  11   3  -2  291.55   12.78
  11  -3  -3  857.02   51.22
 -11   3   3  958.62   40.97
  11  -3  -3  960.73   48.34
  11   3  -3  851.33   58.05
  11  -3  -3  848.64   43.37
  11   3  -3 1025.79   36.12
 -11   3   3  928.26   46.54
  11   3  -3  986.73   33.35
 -11  -3   3  969.84   34.65
  11  -3  -4  483.41   26.91
  11   3  -4  552.25   23.98
  11  -3  -4  460.82   21.53
  11   3  -4  566.15   23.01
 -11  -3   4  558.06   22.43
  11   3  -4  473.99   29.69
 -11   3   4  556.74   21.44
 -11   3   4  461.13   26.70
  11   3  -5 1074.09   52.99
 -11   3   5 1096.74   40.35
  11  -3  -5 1002.98   47.52
  11  -3  -5  821.22   48.52
 -11  -3   5 1076.62   46.33
  11   3  -5 1107.86   46.25
 -11   3   5  965.19   47.38
  11  -3  -6   12.63    2.53
  11   3  -6   10.95    6.23
 -11  -3   6    8.34    7.27
 -11   3   6   14.67    7.28
  11   3  -6   17.88    3.40
 -11   3   7  218.47   10.69
  11   3  -7  211.17   61.98
  11   3  -7  177.45   12.34
 -11  -3   7  217.59   10.48
  11  -3  -7  210.18    9.57
  11   3  -8   58.18    4.06
 -11  -3   8   62.26    8.85
  11  -3  -8   53.21    2.96
 -11   3   8   54.11    8.78
 -11   3   9  127.51   10.08
  11   3  -9  118.69    6.61
 -11  -3   9  110.25    8.63
 -11   3  10   77.22    7.77
 -11  -3  10   96.56    7.99
 -11   3  11  233.65   13.67
 -11  -3  11  234.51   13.43
 -11  -3  12   99.45   11.72
 -11   3  12  105.41   11.79
 -11  -3  13  491.99   22.52
 -11   3  13  486.88   23.59
 -11   3  14   21.36    9.05
 -11  -3  14   52.46    9.38
 -11   3  15  181.52   15.48
 -11  -3  15  194.58   12.50
 -11   3  16    5.23   10.13
 -11  -3  16    9.72    9.94
 -11   3  17   83.12   12.31
 -11  -3  17   80.89   11.67
 -11  -3  18   24.10   12.00
 -11   3  18   25.06   12.20
 -11   3  19   39.67   21.79
 -11  -3  19   34.65   22.10
 -11   5   1   91.78    5.53
 -11   5   1   72.55    4.91
  11   5  -1   72.04    6.77
  11   5  -1   68.23    7.85
  11   5  -1   66.28    7.06
 -11   5   1   60.47    4.56
 -11  -5   1   76.07    6.33
  11  -5  -1   60.37    5.15
  11   5  -2   57.83    5.69
  11  -5  -2   53.78    5.17
 -11  -5   2   79.31    5.21
  11   5  -2   63.21    6.66
  11   5  -2   69.42    5.60
 -11   5   2   56.36    5.03
 -11   5   2   66.50    6.39
 -11  -5   3   23.12    6.48
  11   5  -3   26.64    6.36
 -11   5   3   20.76    4.56
  11   5  -3    1.72    6.33
  11  -5  -3   14.90    6.85
 -11   5   3   27.17    4.70
  11   5  -3   21.41    5.47
 -11  -5   4   -8.18    4.73
 -11   5   4    4.80    6.70
  11   5  -4  -19.43   13.74
  11   5  -4    4.11    4.11
 -11   5   4    8.96    7.43
 -11   5   5  266.56   13.50
  11   5  -5  308.89   15.81
 -11   5   5  247.50   17.58
 -11  -5   5  281.36   13.32
  11   5  -5  302.34   11.22
 -11   5   6   24.25    5.78
 -11   5   6   17.60    5.83
  11   5  -6   37.27    6.87
  11   5  -6   24.19    3.49
 -11  -5   6   21.37    5.56
 -11  -5   7  502.24   20.62
  11   5  -7  532.86   21.84
  11   5  -7  568.67   21.48
 -11   5   7  537.00   23.90
 -11   5   8  167.63   11.41
  11   5  -8  224.19   12.45
 -11  -5   8  190.18   11.28
 -11  -5   9  660.67   26.08
 -11   5   9  667.56   27.35
 -11   5  10   50.95    7.61
 -11  -5  10   40.50    7.32
 -11  -5  11   37.93    7.95
 -11   5  11   38.97    7.93
 -11  -5  12   76.28    9.01
 -11   5  12   80.04    9.02
 -11  -5  13  513.05   22.42
 -11   5  13  488.71   22.02
 -11   5  14   34.01    9.66
 -11  -5  14   32.03    9.44
 -11  -5  15  128.57   11.47
 -11   5  15  108.44   11.41
 -11   5  16   43.18   15.45
 -11  -5  16   43.80   10.84
 -11   5  17   16.65   11.72
 -11  -5  17   -9.26   11.18
 -11  -5  18   18.66   12.47
 -11   5  18   39.87   12.71
 -11   7   1  437.65   25.38
 -11   7   1  552.13   28.20
 -11   7   1  515.25   27.70
 -11  -7   1  509.91   23.31
  11   7  -1  528.51   22.83
  11   7  -1  484.42   19.08
  11  -7  -1  389.46   27.28
  11   7  -2  101.82    6.57
 -11   7   2   94.23    8.84
 -11   7   2   82.34    6.40
 -11  -7   2   95.47    8.08
  11   7  -2  113.47    7.96
 -11   7   2   86.44    5.99
  11   7  -3    7.33    4.85
  11   7  -3    3.65    8.06
 -11   7   3    3.05    5.89
 -11   7   3   11.55    7.51
 -11  -7   3   12.92    7.38
 -11   7   3   11.24    3.75
  11   7  -4  388.83   17.56
 -11  -7   4  369.98   16.15
 -11   7   4  321.31   18.15
 -11   7   4  359.05   16.61
 -11  -7   5   24.96    5.92
 -11   7   5   14.46    5.83
 -11   7   5   14.45    5.30
  11   7  -5   26.67    6.99
 -11   7   6   84.37    7.39
 -11  -7   6   94.27    7.51
  11   7  -6   92.20   10.55
 -11  -7   7  577.33   28.24
  11   7  -7  609.87   24.59
 -11   7   7  605.76   29.53
 -11  -7   8   47.99    7.34
  11   7  -8   39.01    7.63
 -11   7   8   36.12    7.25
 -11  -7   9  398.21   16.51
 -11   7   9  366.16   19.50
  11   7  -9  416.54   21.08
 -11   7  10  219.54   14.12
 -11  -7  10  229.44   11.89
 -11  -7  11  141.12    9.96
 -11   7  11  143.00   10.21
 -11  -7  12   33.09    8.77
 -11   7  12   30.44    8.85
 -11   7  13   97.26   13.82
 -11  -7  13   94.07   10.15
 -11  -7  14   40.60   10.15
 -11   7  14   41.40   10.38
 -11  -7  15  387.45   24.79
 -11   7  15  392.76   22.77
 -11  -7  16  -16.95   15.89
 -11   7  16   -4.08   11.68
 -11   7  17   19.28   12.78
 -11  -7  17    2.12   16.86
  11   9  -1   32.28    7.64
 -11   9   1   26.13    3.90
 -11   9   1   50.79    7.56
 -11   9   1   47.26    5.91
 -11  -9   1   42.71    6.15
 -11   9   2   79.48    5.75
 -11   9   2   90.04    9.17
 -11   9   2   94.19    7.63
 -11  -9   2   86.59    7.00
  11   9  -2   86.61   11.08
  11   9  -3  -16.68    9.90
 -11  -9   3   10.99    8.60
 -11   9   3    3.14    8.75
 -11   9   3    0.77    4.04
 -11   9   3   -1.24    3.95
  11   9  -4  120.16   11.20
 -11  -9   4  108.36   10.08
 -11   9   4   94.99    7.86
 -11   9   4  105.78    5.36
 -11   9   4   79.84    7.62
  11   9  -5  225.40   15.75
 -11   9   5  171.55   13.55
 -11   9   5  241.68   12.60
 -11  -9   5  240.91   12.97
  11   9  -6   79.45    8.41
 -11  -9   6   93.57   10.64
 -11   9   6   98.59    8.54
 -11   9   7    1.68    7.29
 -11  -9   7    5.24   10.06
  11   9  -7   11.21    7.65
 -11  -9   8  196.20   13.88
 -11   9   8  183.61   13.57
  11   9  -8  220.91   11.12
 -11  -9   9  597.43   28.26
  11   9  -9  597.45   28.71
 -11   9   9  555.76   37.40
 -11   9  10    0.56    8.49
 -11  -9  10   -3.39    8.27
 -11   9  11    4.24    8.92
 -11  -9  11   12.81    8.89
 -11  -9  12    2.96    9.30
 -11   9  12    0.00   13.69
 -11  -9  13  228.34   13.55
 -11   9  13  231.28   17.47
 -11  -9  14   15.63   10.56
 -11   9  14   13.99   11.10
 -11   9  15   71.85   12.75
 -11  -9  15   74.68   12.47
 -11  -9  16    6.66   17.02
 -11   9  16    2.10   18.06
  11  11  -1   13.35    8.29
 -11 -11   1   11.83    7.01
 -11  11   1   18.48    6.90
 -11  11   1   11.05    5.86
 -11  11   2  197.36   11.82
 -11 -11   2  199.30   11.49
 -11  11   2  204.31   11.40
  11  11  -2  246.77   14.35
  11  11  -3  717.47   31.76
 -11 -11   3  683.54   33.82
 -11  11   3  674.16   34.32
 -11  11   3  726.56   37.15
 -11  11   4   17.74    7.75
 -11 -11   4   19.19    7.59
 -11  11   4   23.41    4.53
  11  11  -4   25.34    7.98
  11  11  -5  183.92   15.45
 -11 -11   5  193.39   13.84
 -11  11   5  209.93    9.63
 -11  11   5  209.15   13.95
 -11  11   6    1.24    8.21
 -11 -11   6    2.90   11.51
 -11  11   7  120.84   14.28
 -11 -11   7  124.10   13.40
  11  11  -7  128.49   12.65
 -11  11   8   36.96    9.44
 -11 -11   8   13.78    8.76
  11  11  -8   22.47    8.54
  11  11  -9   64.24    9.29
 -11  11   9   64.86   13.92
 -11 -11   9   80.91   10.01
 -11 -11  10    6.48    9.56
  11  11 -10    6.36    8.84
 -11  11  10    8.97    9.97
 -11 -11  11   -0.11    9.96
 -11  11  11    1.34   14.55
 -11 -11  12  172.40   13.77
 -11  11  12  164.30   13.99
 -11  11  13   60.61   12.28
 -11 -11  13   56.10   12.05
 -11  11  14   26.20   12.60
 -11 -11  14   24.60   17.11
 -11 -11  15   88.37   18.90
 -11  11  15   84.85   14.82
 -11  13   1    2.86    9.14
 -11 -13   1    3.17    8.41
 -11  13   1   14.67    8.34
  11  13  -1   -3.99   12.82
 -11 -13   2   44.12    8.83
 -11  13   2   48.85   20.85
  11  13  -2   63.07   21.24
 -11  13   2   52.43    6.66
  11  13  -3   14.46    8.85
 -11 -13   3    2.39   12.16
 -11  13   3   -2.57    7.70
 -11  13   3    8.16   12.41
 -11 -13   4   31.61   12.88
 -11  13   4    4.71    9.08
  11  13  -4    1.19   12.42
 -11  13   5   76.81   10.33
  11  13  -5   87.13   13.30
 -11 -13   5   81.15   25.25
  11  13  -6   14.07   12.88
 -11  13   6    7.98    9.78
 -11 -13   6   11.94   13.55
 -11 -13   7   53.17   14.47
 -11  13   7   68.59   10.91
  11  13  -7   78.73   13.43
 -11  13   8   26.54   10.57
  11  13  -8   16.90   13.11
 -11 -13   8   33.66   14.75
 -11 -13   9   72.66   15.98
  11  13  -9   74.92   10.29
 -11  13   9   61.59   11.69
 -11 -13  10    1.59   15.73
 -11  13  10    1.80   15.95
  11  13 -10    3.57    9.52
 -11  13  11   33.54   12.12
 -11 -13  11   18.13   11.66
 -11  13  12   12.10   18.60
 -11 -13  12   -5.19   12.17
 -11  13  13  140.60   24.08
 -11 -13  13  113.94   14.49
 -11 -15   1    7.84   14.16
  11  15  -1    3.77   10.56
 -11  15   1    9.80   10.90
  11  15  -2   -4.31   10.14
 -11 -15   2   -8.80   10.22
  11  15  -3   40.49   14.14
 -11 -15   3   40.75   10.84
 -11  15   3   43.09   15.40
 -11  15   4    7.27   10.85
 -11 -15   4    5.62   10.81
  11  15  -4    4.32    9.73
 -11  15   5   13.34   11.21
 -11 -15   5   13.36   11.10
  11  15  -5   10.82    9.85
 -11  15   6   19.08   11.45
 -11 -15   6   19.23   11.39
  11  15  -6   19.51   10.19
 -11 -15   7   40.49   12.00
 -11  15   7   38.87   12.25
  11  15  -7   54.78   10.96
 -11 -15   8   33.96   12.39
  11  15  -8   12.81   10.64
 -11  15   8   15.85   12.47
  11  15  -9   68.26   11.61
 -11 -15   9   76.16   13.64
 -11  15   9   51.92   13.38
 -11 -15  10    0.11   17.43
 -11  15  10   -6.40   13.26
  11  15 -10    7.05   11.39
 -11 -17   1    1.30   18.70
  11  17  -1   18.75   17.03
  11 -17  -1   -4.76   11.52
 -11 -17   2    0.43   12.04
  11 -17  -2   10.77   18.33
  11  17  -2   -7.77   11.76
 -11 -17   3   -2.38   12.22
  11  17  -3   21.71   16.74
  11  17  -4   27.80   12.33
 -11 -17   4   25.78   13.59
 -10   0   1   -1.97    4.05
  10   0  -1   -1.58    4.08
  10   0  -1    4.20    5.97
 -10   0   1   -0.22    2.64
  10   0  -1    3.65    4.30
 -10   0   2  294.21   13.74
 -10   0   2  281.56   14.20
  10   0  -2  274.29   11.58
  10   0  -2  308.65   12.08
  10   0  -2  300.35   12.28
  10   0  -3   -1.72    5.06
  10   0  -3   -0.66    3.30
 -10   0   3   -3.50    3.39
  10   0  -3    1.25    3.62
 -10   0   3    2.07    4.24
 -10   0   4  885.23   36.49
  10   0  -4  912.05   41.36
  10   0  -4  842.37   40.55
  10   0  -4  868.18   41.87
 -10   0   4  832.60   42.79
  10   0  -5   -1.13    6.24
 -10   0   5   -3.59    6.75
 -10   0   5    0.65    4.13
  10   0  -5   -0.43    8.72
  10   0  -6  128.18   14.08
 -10   0   6  146.29    6.95
 -10   0   6  118.91    7.20
 -10   0   7    4.66    4.87
 -10   0   8 2165.76   89.86
 -10   0  10 5370.66  231.37
 -10   0  11   -9.72    6.59
 -10   0  12  219.30   10.92
 -10   0  13   -7.45   10.58
 -10   0  14  619.58   26.63
 -10   0  15    1.19    8.65
 -10   0  16  521.66   24.26
 -10   0  17   -2.70    9.85
 -10   0  18    9.09   11.48
 -10   0  19   13.11   12.67
  10   2  -1  504.19   16.89
  10  -2  -1  470.10   18.07
 -10  -2   1  478.24   19.08
 -10  -2   1  447.19   20.97
  10  -2  -1  427.05   18.21
  10  -2  -1  480.04   18.15
  10   2  -1  430.40   19.96
 -10   2   1  439.77   19.50
  10   2  -1  468.42   17.85
 -10   2   1  476.53   21.07
 -10  -2   2    2.49    3.25
 -10   2   2    8.88    4.55
  10   2  -2    6.87    4.21
 -10   2   2   -0.11    5.31
  10  -2  -2   -6.08    4.12
  10   2  -2   11.05   26.71
  10  -2  -2    3.98    4.97
  10   2  -2    1.26    4.81
  10  -2  -2    3.46    3.34
 -10  -2   2    2.86    4.52
  10   2  -3   36.91    5.73
 -10   2   3   23.20    4.23
  10  -2  -3   31.90    4.67
 -10  -2   3   36.28    4.00
  10   2  -3   35.73    5.26
  10  -2  -3   31.44    4.63
 -10  -2   3   20.63    6.80
  10  -2  -3   30.60    4.02
 -10   2   3   30.33    3.88
 -10  -2   4 1541.42   96.38
 -10   2   4 1614.39   84.05
  10   2  -4 1585.04   91.53
  10  -2  -4 1508.04   83.20
  10  -2  -4 1718.73   66.03
 -10   2   4 1714.29   61.96
 -10  -2   4 1676.62   55.51
  10   2  -4 1721.82   60.51
  10   2  -5   25.77    5.48
 -10   2   5   16.50    6.71
 -10   2   5   18.43    6.65
  10   2  -5   24.66    5.16
  10  -2  -5   17.72    4.60
 -10  -2   5   20.98    7.32
 -10  -2   5   41.60    6.45
  10  -2  -5   23.75    3.74
  10   2  -6  872.66   61.61
  10   2  -6 1025.06   39.07
  10  -2  -6  853.06   43.17
  10   2  -6  993.76   41.52
  10  -2  -6 1073.25   38.85
 -10   2   6 1027.95   36.54
 -10  -2   6 1001.72   40.14
 -10   2   6  887.57   47.73
  10  -2  -7   87.49    3.95
 -10   2   7   70.41    6.03
  10   2  -7   82.32    6.76
 -10  -2   7   68.06    6.11
  10   2  -7   81.48    3.89
 -10  -2   8   -3.00    5.35
  10   2  -8    0.89    2.88
  10  -2  -8   -0.33    1.97
 -10   2   8    3.28    9.40
  10   2  -9  531.31   23.12
 -10  -2   9  550.53   24.88
 -10   2   9  543.39   24.82
  10  -2  -9  498.26   29.90
 -10  -2  10 1679.64   73.79
  10   2 -10 1660.30   72.02
 -10   2  10 1734.49   69.93
  10  -2 -10 1623.83   99.23
 -10   2  11 2270.22   94.96
  10  -2 -11 2165.50   93.51
 -10  -2  11 2284.47   85.57
  10  -2 -11 2134.03   88.82
 -10  -2  12   11.03    7.28
 -10   2  12    6.10    7.18
 -10   2  13   62.02   11.21
 -10  -2  13   55.94   11.25
 -10   2  14  332.36   16.13
 -10  -2  14  336.15   14.83
 -10   2  15   23.93   12.62
 -10  -2  15   18.90    8.91
 -10  -2  16  147.02   11.51
 -10   2  16  149.70   11.76
 -10  -2  17   67.02   10.65
 -10   2  17   67.68   15.34
 -10   2  18  151.05   13.83
 -10  -2  18  161.62   14.22
 -10   2  19   53.34   12.85
 -10  -2  19   50.65   13.15
 -10  -4   1   76.42    4.46
  10   4  -1   80.36    8.06
 -10   4   1   91.76    5.98
  10  -4  -1   66.44    4.87
 -10   4   1   66.21    5.48
  10  -4  -1   67.78    5.51
 -10   4   1   70.75    5.41
  10  -4  -1   63.24    4.95
  10   4  -1   69.17    6.01
  10   4  -1   66.56    5.52
 -10   4   2 1699.55   72.41
 -10  -4   2 1726.48   64.75
  10   4  -2 1803.47   79.99
  10   4  -2 1709.42   93.27
  10  -4  -2 1740.77   86.25
  10   4  -2 1826.62   69.80
  10  -4  -2 1621.16   84.22
 -10   4   2 1738.87   67.64
  10   4  -3    7.94    7.51
 -10   4   3   15.74    5.54
  10   4  -3    1.95    5.53
  10  -4  -3    2.77    4.10
  10   4  -3   20.62    6.26
 -10   4   3    8.26   11.50
 -10  -4   3   10.46   12.19
 -10  -4   4  200.26    9.05
  10   4  -4  230.44   10.10
 -10   4   4  199.84    9.52
  10   4  -4  209.57    9.25
  10  -4  -4  185.91    8.59
  10   4  -4  183.66   10.33
 -10   4   4  210.02    8.81
 -10  -4   5  205.56    9.99
  10  -4  -5  171.24    9.84
  10   4  -5  213.12   10.96
 -10   4   5  210.37   12.68
  10   4  -5  202.31    8.83
  10   4  -5  181.09   10.46
 -10   4   5  181.35    9.66
 -10  -4   6  919.47   36.98
  10   4  -6  999.07   34.86
 -10   4   6  960.87   40.86
  10   4  -6  956.83   37.74
 -10   4   6  826.37   53.55
  10   4  -7   77.78    4.39
 -10   4   7   70.76    8.41
  10   4  -7   98.85    9.44
 -10  -4   7   79.91    8.22
 -10  -4   8 1196.90   48.60
  10   4  -8 1304.27   62.75
 -10   4   8 1273.58   56.26
 -10  -4   9  313.55   13.97
 -10   4   9  339.47   14.90
 -10   4  10 1046.33   46.71
 -10  -4  10 1059.62   47.34
 -10   4  11 2235.73  114.47
 -10  -4  11 2231.56   93.53
 -10  -4  12  588.48   27.19
 -10   4  12  598.54   25.28
 -10   4  13   13.26    8.11
 -10  -4  13   13.21    8.20
 -10  -4  14  167.78   11.20
 -10   4  14  148.81   10.85
 -10  -4  15   26.79    9.39
 -10   4  15   16.85    9.41
 -10  -4  16   36.44   10.15
 -10   4  16   23.74   10.18
 -10  -4  17  165.19   13.60
 -10   4  17  148.99   13.57
 -10  -4  18   78.31   12.64
 -10   4  18   80.50   12.80
 -10  -4  19   59.10   13.41
 -10   4  19   53.49   13.13
 -10  -6   1  429.19   16.47
  10  -6  -1  349.79   20.95
  10   6  -1  339.94   22.28
  10   6  -1  415.73   17.35
 -10   6   1  392.92   20.12
 -10   6   1  428.70   18.55
  10   6  -1  383.78   14.99
 -10   6   1  415.43   20.39
  10   6  -2   51.68    6.34
  10   6  -2   55.43    5.17
  10   6  -2   54.84    7.57
  10  -6  -2   48.16    6.66
 -10   6   2   49.68    4.94
 -10   6   2   52.51    5.31
 -10   6   2   59.58    4.41
 -10  -6   2   53.60    6.54
 -10   6   3    1.46    4.49
 -10  -6   3    4.88    6.40
  10   6  -3    9.23    5.49
 -10   6   3    6.76    5.45
  10   6  -3   -1.72    5.69
  10  -6  -3    2.67    4.78
 -10   6   3    4.99    3.18
  10   6  -3    5.40    4.11
 -10  -6   4  534.95   21.11
  10   6  -4  549.69   21.82
 -10   6   4  525.72   22.00
  10   6  -4  564.59   21.00
 -10   6   4  480.68   25.76
 -10   6   5    8.28    7.27
 -10   6   5    8.49   10.69
 -10  -6   5   -0.86    7.20
  10   6  -5   19.76    6.23
  10   6  -6  319.11   12.49
 -10   6   6  297.12   15.28
 -10   6   6  318.18   16.99
 -10  -6   6  327.39   13.96
 -10  -6   7   -2.14    8.11
  10   6  -7    4.94    6.33
 -10   6   7   -6.91    8.25
 -10  -6   8  282.08   13.66
  10   6  -8  279.74   13.54
 -10   6   8  264.40   13.47
 -10   6   9   -2.22    9.43
 -10  -6   9   32.84    9.35
 -10   6  10  936.78   40.41
 -10  -6  10  931.36   41.18
 -10   6  11  700.06   31.37
 -10  -6  11  704.45   30.63
 -10  -6  12   22.69    7.95
 -10   6  12   27.05    8.28
 -10   6  13    7.83    8.60
 -10  -6  13   16.33    8.59
 -10   6  14   68.30   10.03
 -10  -6  14   65.81    9.77
 -10   6  15   84.75   10.90
 -10  -6  15   73.10   10.52
 -10   6  16   48.95   11.22
 -10  -6  16   47.66   10.85
 -10  -6  17   14.91   15.98
 -10   6  17    5.72   11.55
 -10  -6  18   -7.04   16.96
 -10   6  18   -4.07   12.64
 -10   8   1  265.55   14.79
 -10  -8   1  285.02   14.73
 -10   8   1  266.77   12.54
 -10   8   1  345.36   44.93
  10   8  -1  281.90   17.14
  10   8  -2  210.48   14.22
 -10   8   2  200.49   10.87
 -10  -8   2  211.20   10.29
 -10   8   2  211.51   10.44
 -10   8   2  177.68   12.61
 -10   8   3   77.07    8.54
 -10   8   3   64.92    5.16
 -10  -8   3   72.13    6.31
 -10   8   3   74.52    4.63
  10   8  -3   80.87    7.21
 -10   8   4 1995.09  110.26
 -10   8   4 2038.89  103.74
 -10   8   4 1831.35  103.27
 -10  -8   4 1984.63   87.11
  10   8  -4 2042.62   72.20
 -10   8   5   61.78    4.11
 -10   8   5   67.53    9.10
 -10   8   5   47.02    5.55
  10   8  -5   65.83    7.21
 -10  -8   5   43.90    6.37
 -10   8   6   31.99    6.62
 -10   8   6   25.73    5.88
  10   8  -6   29.59    6.89
 -10  -8   6   31.15    6.45
 -10  -8   7   66.25    9.64
  10   8  -7   82.09   11.95
 -10   8   7   69.03    7.62
 -10  -8   8   64.33   10.14
 -10   8   8   81.88   10.52
  10   8  -8   72.90    7.85
 -10  -8   9   20.96    7.34
 -10   8   9   17.53    7.48
  10   8  -9   25.35    7.30
 -10   8  10   35.10    8.02
 -10  -8  10   58.82    8.28
 -10   8  11   86.21    9.24
 -10  -8  11  103.48    9.34
 -10   8  12   -3.66    8.55
 -10  -8  12    2.01    8.47
 -10   8  13    5.88    9.32
 -10  -8  13   21.50    9.11
 -10   8  14  179.56   16.19
 -10  -8  14  161.52   15.37
 -10   8  15   14.16   11.07
 -10  -8  15    0.32   10.49
 -10  -8  16   24.50   11.46
 -10   8  16   19.35   11.83
 -10   8  17    4.20   12.71
 -10  -8  17   12.21   12.21
 -10  10   1  335.57   21.76
 -10  10   1  416.06   17.89
  10  10  -1  431.91   19.12
 -10  10   1  423.05   19.69
 -10 -10   1  442.12   17.46
  10  10  -2  756.49   31.97
 -10  10   2  677.24   48.32
 -10  10   2  697.36   28.83
 -10  10   2  565.80   44.52
 -10 -10   2  693.62   28.14
 -10 -10   3  120.32    8.17
  10  10  -3  114.48    8.41
 -10  10   3   87.31    6.18
 -10  10   3  113.54    6.17
 -10  10   3  105.44   10.33
 -10  10   4   38.09    6.67
  10  10  -4   39.21    7.22
 -10  10   4   33.51    7.20
 -10 -10   4   27.43    6.72
 -10  10   4   29.76    5.08
 -10  10   5   49.25    4.44
 -10  10   5   35.88    5.80
 -10  10   5   58.29   10.47
  10  10  -5   57.33    7.65
 -10 -10   5   48.17    7.35
  10  10  -6  353.95   17.39
 -10  10   6   -6.24   25.73
 -10 -10   6  296.71   13.17
 -10 -10   7   -0.43    7.29
  10  10  -7    4.53    7.22
 -10  10   7    0.90   10.90
 -10  10   8  391.08   21.03
  10  10  -8  368.89   18.37
 -10 -10   8  345.89   16.51
 -10 -10   9   68.85   11.83
  10  10  -9   85.74   11.31
 -10  10   9   65.93    9.42
 -10 -10  10  224.54   12.89
 -10  10  10  214.37   12.45
 -10 -10  11   17.19    9.13
 -10  10  11   17.77    9.39
 -10  10  12  441.58   23.50
 -10 -10  12  435.63   20.63
 -10  10  13   28.86   10.92
 -10 -10  13   21.49   10.06
 -10  10  14  188.65   14.94
 -10 -10  14  199.95   18.33
 -10  10  15   -3.45   12.23
 -10 -10  15    9.10   11.75
 -10 -10  16   12.92   12.61
 -10  10  16   26.66   13.22
 -10  12   1   26.30   10.14
 -10  12   1   19.22    8.24
 -10 -12   1   33.16   10.58
  10  12  -1   12.30    8.09
 -10 -12   2   -0.98   10.56
  10  12  -2   -3.23    7.98
 -10  12   2   -7.07    7.40
 -10  12   2    0.45   10.29
 -10 -12   3    4.78   10.86
 -10  12   3    8.00    6.67
  10  12  -3   -6.58    7.55
 -10  12   3    5.72    7.62
  10  12  -4   83.59    8.53
 -10  12   4   74.05    6.73
 -10 -12   4   97.35   12.02
 -10  12   4   70.66   11.68
 -10  12   5   46.11    8.66
  10  12  -5   34.22    7.99
 -10 -12   5   33.90   11.44
 -10  12   5   33.34    3.96
  10  12  -6    3.78   10.91
 -10  12   6   25.77   11.59
 -10 -12   6   -0.65   17.76
 -10 -12   7  131.97   13.21
 -10  12   7  129.86   10.70
  10  12  -7  118.23   12.43
  10  12  -8  111.97   21.40
 -10 -12   8   83.87   10.06
 -10  12   8  102.02   10.58
  10  12  -9   41.16    8.86
 -10  12   9   65.52   14.39
 -10 -12   9   40.01    9.82
  10  12 -10   -5.29    8.53
 -10  12  10    3.37   10.10
 -10 -12  10   11.60   10.11
 -10  12  11    8.07   15.02
 -10 -12  11   -9.56   14.55
 -10  12  12   36.84   11.76
 -10 -12  12   28.52   15.69
 -10 -12  13   75.63   12.61
 -10  12  13   78.28   12.87
 -10  12  14   -2.57   12.84
 -10 -12  14   17.26   12.28
  10  14  -1   39.49    9.50
 -10 -14   1   32.52    9.03
 -10  14   1   30.32    7.25
  10  14  -2   14.24    9.06
 -10 -14   2   25.29    9.12
 -10  14   2   25.16    8.94
 -10  14   2   31.91   12.83
 -10 -14   3   -6.39    8.99
 -10  14   3   -0.22    5.66
 -10  14   3   -5.48    9.28
  10  14  -3   -6.37    8.74
  10  14  -4   73.54   12.85
 -10 -14   4   72.95   23.99
 -10  14   4   77.25   10.43
 -10 -14   5   14.01    9.70
 -10  14   5   44.69   14.26
  10  14  -5   29.08   12.54
  10  14  -6    1.08    8.76
 -10 -14   6   -1.72   10.00
 -10  14   6   16.86   14.61
 -10 -14   7    2.79   10.29
 -10  14   7   -1.57   14.96
  10  14  -7   17.54    8.88
 -10 -14   8   67.59   11.66
 -10  14   8   62.42   11.81
  10  14  -8   52.32    9.64
 -10  14   9   54.31   11.81
  10  14  -9   47.66    9.42
 -10 -14   9   59.21   11.95
 -10  14  10   20.90   11.80
 -10 -14  10   17.24   11.71
 -10 -14  11   25.29   12.43
 -10  14  11   32.33   12.80
 -10 -14  12  111.59   19.42
 -10  14  12   95.12   27.82
 -10  16   1   21.22   11.99
  10  16  -1    9.28   10.57
 -10 -16   1   26.36   10.85
  10 -16  -1   22.09   15.76
 -10 -16   2    3.47   10.83
  10  16  -2    1.94    9.82
 -10 -16   3    8.00   15.46
  10  16  -3   -5.51   13.71
  10  16  -4   46.91   14.05
 -10  16   4   34.11   16.44
 -10 -16   4   61.15   16.18
 -10 -16   5    4.63   16.14
 -10  16   5   22.86   16.58
  10  16  -5   12.77   13.96
 -10 -16   6    8.27   12.02
 -10  16   6   30.63   17.39
  10  16  -6   48.76   14.41
 -10 -16   7   29.66   12.53
  10  16  -7   17.68   14.43
 -10  16   7    7.52   17.63
  10  16  -8   -3.04   10.64
 -10  16   8    1.46   12.92
 -10 -16   8  -13.68   18.06
  10  16  -9  216.69   14.68
 -10  16   9  159.87   16.53
  -9  -1   1 1294.89   44.84
  -9  -1   1 1280.98   52.90
   9   1  -1 1343.64   48.97
   9   1  -1 1307.27   51.47
   9   1  -1 1322.42   45.55
  -9   1   1 1262.93   55.06
   9  -1  -1 1332.16   47.05
   9  -1  -1 1265.83   48.79
   9  -1  -1 1271.28   55.54
  -9   1   1 1309.28   46.33
   9  -1  -2  143.31    7.36
   9   1  -2  138.45    6.73
  -9   1   2  141.10    6.19
  -9  -1   2  157.68    6.87
   9  -1  -2  141.28    5.97
   9   1  -2  155.87    8.06
   9  -1  -2  144.95    6.75
  -9  -1   2  139.41    6.89
  -9   1   2  139.53    6.19
   9   1  -3   34.49    6.77
  -9  -1   3   35.47    4.99
   9  -1  -3   38.70    3.20
  -9   1   3   44.01    3.74
   9  -1  -3   38.45    3.82
  -9   1   3   31.84    5.52
   9   1  -3   40.20    3.99
   9  -1  -3   35.14    4.65
  -9  -1   3   32.55    5.99
   9  -1  -4   28.04    2.75
  -9  -1   4   26.95    3.90
  -9  -1   4   25.66    4.46
   9  -1  -4   29.27    4.05
   9  -1  -4   15.13    6.48
  -9   1   4   28.01    4.34
   9   1  -4   32.13    4.22
   9   1  -4   28.60    8.39
  -9   1   4   30.82    3.95
  -9  -1   5  429.51   17.01
  -9  -1   5  363.37   18.09
   9   1  -5  397.95   16.59
   9  -1  -5  372.69   17.30
  -9   1   5  407.78   14.38
   9   1  -5  410.50   14.88
  -9   1   5  370.42   16.26
   9  -1  -5  397.90   16.29
  -9  -1   6 1049.46   37.46
  -9  -1   6  942.17   49.12
   9   1  -6  951.57   50.32
  -9   1   6 1067.00   38.56
   9   1  -6 1072.67   38.04
   9  -1  -6  917.75   45.97
  -9   1   6  957.55   41.91
  -9  -1   7 1339.72   41.79
  -9   1   7 1312.42   45.29
  -9  -1   7 1177.08   69.49
  -9   1   7 1187.87   64.89
   9  -1  -7 1145.22   64.06
   9   1  -7 1158.26   61.47
  -9  -1   8  307.32   12.10
  -9   1   8  311.40   12.44
  -9  -1   9 2132.93   77.69
  -9   1   9 2180.53   85.07
  -9   1  10 2213.22   98.80
  -9  -1  10 2243.61   84.59
  -9   1  11  205.83   18.81
  -9  -1  11  215.41   20.27
  -9  -1  12   14.77    7.01
   9  -1 -12   10.20    2.60
  -9   1  12   13.91    6.85
  -9   1  13   63.02    7.93
   9  -1 -13   61.45    3.82
  -9  -1  13   66.12    7.98
  -9  -1  14  117.33    9.40
  -9   1  14  135.27    9.68
  -9  -1  15  154.23   10.59
  -9   1  15  176.04   14.03
  -9  -1  16   26.37   12.64
  -9   1  16   38.80    9.24
  -9  -1  17   17.63   13.52
  -9   1  17   14.78    9.68
  -9  -1  18  169.44   17.75
  -9   1  18  153.53   13.49
  -9   1  19  189.66   19.04
  -9  -1  19  177.96   19.17
  -9  -1  20   -2.60   12.78
  -9   1  20    4.02   18.38
   9   3  -1  945.19   30.50
  -9   3   1  920.65   45.67
  -9   3   1  959.94   39.65
  -9  -3   1  930.50   41.73
   9  -3  -1  898.96   45.76
   9  -3  -1  920.01   37.78
   9  -3  -1  951.74   33.34
   9   3  -1  983.27   32.42
  -9  -3   1  980.86   34.75
   9   3  -1  987.18   38.05
  -9  -3   2  423.40   19.86
   9   3  -2  415.09   18.11
   9  -3  -2  419.15   15.12
   9  -3  -2  405.42   15.47
   9  -3  -2  437.30   16.65
   9   3  -2  462.61   16.88
  -9  -3   2  434.30   14.77
  -9   3   2  425.98   17.32
   9   3  -2  453.03   16.45
  -9   3   2  419.96   16.89
   9   3  -3 4231.11  142.39
  -9  -3   3 4045.43  194.18
   9  -3  -3 3849.42  181.57
   9  -3  -3 4104.76  146.79
   9   3  -3 3944.60  184.06
  -9  -3   3 4049.06  153.93
   9   3  -3 4261.30  155.66
  -9   3   3 3904.07  173.30
  -9   3   3 4074.11  160.65
  -9  -3   4   37.76    6.13
  -9  -3   4   39.61   10.53
   9   3  -4   43.90    4.73
   9   3  -4   48.73    4.81
   9   3  -4   55.13    5.47
   9  -3  -4   52.29    3.76
  -9   3   4   53.83    7.77
  -9   3   4   43.18    4.47
   9  -3  -4   41.84    4.58
   9  -3  -5 1386.28   48.95
  -9  -3   5 1164.75   60.52
   9  -3  -5 1189.31   53.10
   9   3  -5 1320.13   43.06
  -9   3   5 1276.70   54.87
   9   3  -5 1357.99   45.31
   9   3  -5 1200.15   59.06
  -9   3   5 1265.43   53.89
  -9  -3   5 1260.72   41.16
   9  -3  -6  273.27    9.62
   9  -3  -6  237.93   11.25
  -9  -3   6  238.07   13.04
   9   3  -6  282.00   10.86
  -9   3   6  242.74   10.95
   9   3  -6  225.82   10.42
  -9   3   6  223.20   11.42
   9   3  -6  263.70   11.08
  -9  -3   6  248.59    9.88
  -9   3   7  635.48   33.38
  -9   3   7  694.11   29.25
   9   3  -7  713.69   31.14
   9   3  -7  753.14   25.19
   9  -3  -7  762.92   29.94
  -9  -3   7  712.00   23.85
  -9  -3   8 1590.09   60.48
   9   3  -8 1535.79   69.04
  -9   3   8 1539.61   58.42
  -9   3   9  367.59   15.07
  -9  -3   9  367.94   16.28
  -9   3  10  508.98   21.64
  -9  -3  10  540.83   21.65
  -9  -3  11 1287.34   53.61
  -9   3  11 1301.99   54.23
  -9  -3  12  203.12   10.61
  -9   3  12  217.76   10.85
  -9  -3  13  204.26   10.94
  -9   3  13  216.10   13.47
  -9  -3  14   23.27    8.26
  -9   3  14   14.76    8.09
  -9  -3  15  151.77   10.85
  -9   3  15  159.99   13.99
  -9  -3  16   -2.69    9.13
  -9   3  16   -1.75    9.29
  -9  -3  17    9.90    9.79
  -9   3  17    3.17   14.42
  -9   3  18   98.76   12.46
  -9  -3  18   98.83   12.49
  -9  -3  19   32.00   17.56
  -9   3  19   27.86   12.02
  -9  -5   1  155.41    7.01
  -9  -5   1  123.15    7.34
   9   5  -1  145.85    7.88
  -9   5   1  157.48    7.64
   9  -5  -1  128.32    6.89
   9   5  -1  145.67   10.23
  -9   5   1  143.12    6.37
  -9   5   1  152.70    7.30
   9   5  -1  157.87    7.55
  -9   5   2   36.24    3.50
  -9   5   2   35.94    4.66
  -9  -5   2   38.20    6.20
  -9  -5   2   38.56    5.51
   9   5  -2   31.82    5.72
   9   5  -2   26.64    7.31
   9   5  -2   57.71   37.50
   9  -5  -2   66.70   47.03
  -9   5   2   35.70    4.60
  -9   5   3 2594.36  101.95
  -9   5   3 2770.29  127.65
  -9   5   3 2633.50  102.40
   9   5  -3 2519.97  118.06
   9  -5  -3 2422.87  103.86
  -9  -5   3 2573.45   93.12
  -9  -5   3 2469.66  133.62
   9   5  -3 2635.88   90.41
   9   5  -3 2683.26   86.70
   9   5  -4  370.09   13.75
  -9   5   4  345.04   16.95
  -9   5   4  400.23   19.94
  -9  -5   4  375.23   16.54
   9   5  -4  327.36   16.10
   9  -5  -4  350.02   15.47
   9   5  -4  363.16   13.66
   9   5  -5  476.93   29.18
   9   5  -5  576.27   20.97
   9  -5  -5  509.66   23.03
  -9   5   5  544.63   23.48
  -9   5   5  503.23   27.58
  -9  -5   5  548.94   24.02
   9   5  -5  572.52   20.76
  -9   5   6    2.42    4.84
  -9   5   6    2.45    5.01
   9   5  -6   -1.50    5.58
  -9  -5   6    2.36    4.93
  -9   5   7   39.33    5.83
  -9   5   7   51.88    7.44
  -9  -5   7   45.21    5.77
   9   5  -7   55.01    6.33
  -9   5   8  100.76    9.20
   9   5  -8   83.13   15.96
  -9  -5   8   85.02    7.90
  -9   5   9   34.85    6.53
  -9  -5   9   21.10    6.18
  -9   5  10   27.61    6.74
  -9  -5  10   38.54    9.16
  -9  -5  11   -0.43    9.47
  -9   5  11    9.48    6.95
  -9   5  12  117.08    9.04
  -9  -5  12  111.38    8.84
  -9  -5  13 1457.92   61.44
  -9   5  13 1508.60   67.72
  -9  -5  14    5.97    8.53
  -9   5  14   -0.44    8.47
  -9   5  15  229.30   12.98
  -9  -5  15  228.27   12.83
  -9  -5  16   24.05    9.84
  -9   5  16   34.59   14.17
  -9   5  17   13.28   10.76
  -9  -5  17   21.19   14.77
  -9   5  18    2.85   16.24
  -9  -5  18   26.04   16.39
  -9  -5  19  111.67   14.16
  -9   5  19  115.45   13.94
  -9  -7   1 2409.60   92.63
   9   7  -1 2194.03  116.61
  -9   7   1 2490.50  100.91
   9   7  -1 2377.09   82.45
  -9   7   1 2321.98   91.09
   9  -7  -1 2092.15  130.94
  -9   7   1 2223.04  110.50
   9   7  -1 2415.06   97.80
  -9  -7   2  119.22    7.88
  -9   7   2  122.87    6.49
  -9   7   2  121.52    7.87
  -9   7   2  117.71    5.89
   9   7  -2   96.01    7.01
   9   7  -2  121.38    9.26
   9   7  -3  802.56   27.92
  -9   7   3  829.25   33.01
  -9  -7   3  838.88   34.69
  -9   7   3  746.99   35.95
  -9   7   3  808.21   44.71
  -9  -7   4  142.59    7.49
  -9   7   4  115.71    6.98
  -9   7   4  128.16    6.94
   9   7  -4  145.19    9.46
  -9   7   4  116.84    6.65
  -9   7   5  193.79   13.20
  -9   7   5  238.37   11.74
  -9  -7   5  240.30   10.06
   9   7  -5  254.20   16.34
  -9   7   5  245.72   12.59
  -9   7   6   64.43    7.96
  -9   7   6   87.44    6.84
  -9  -7   6   92.87   11.83
   9   7  -6   93.66    9.35
   9   7  -7   60.25    6.66
  -9   7   7   43.77    6.29
  -9  -7   7   55.38    8.68
  -9   7   7   54.14    6.49
  -9  -7   8    1.17    9.83
  -9   7   8   -0.67    6.25
   9   7  -8    7.62    6.44
   9   7  -9  656.82   30.22
  -9  -7   9  616.40   29.27
  -9   7   9  633.46   36.25
  -9  -7  10   95.97    8.20
  -9   7  10  104.72    8.57
  -9   7  11   23.42   17.53
  -9  -7  11   17.96   24.34
  -9   7  12    8.86    7.87
  -9  -7  12    6.91    7.76
  -9  -7  13   25.61    8.61
  -9   7  13   35.08    8.74
  -9  -7  14   28.81    9.04
  -9   7  14   45.99    9.51
  -9   7  15  264.62   15.82
  -9  -7  15  272.57   17.26
  -9   7  16   31.01   11.04
  -9  -7  16   29.39   14.91
  -9   7  17    0.77   16.10
  -9  -7  17    2.77   11.20
  -9  -7  18   -2.46   12.17
  -9   7  18   -5.62   12.68
  -9   9   1  248.06   11.90
  -9  -9   1  282.43   13.49
  -9   9   1  264.08   15.53
  -9   9   1  261.43   11.21
   9   9  -1  260.04   13.19
   9   9  -2  511.90   21.28
  -9   9   2  456.54   49.46
  -9   9   2  499.96   23.08
  -9   9   2  506.60   21.93
  -9  -9   2  503.93   20.80
  -9  -9   3 1349.28   52.08
  -9  -9   3 1171.45   62.24
  -9   9   3 1352.22   56.68
  -9   9   3 1209.51   68.45
   9   9  -3 1424.36   52.68
  -9   9   3 1326.41   63.48
  -9  -9   4   16.00    6.89
  -9   9   4   19.71    6.19
   9   9  -4   17.10    6.35
  -9   9   4    7.45    6.00
  -9   9   4   18.88    3.15
  -9  -9   4   15.84    5.97
  -9   9   5  681.89   45.49
   9   9  -5  798.91   32.69
  -9  -9   5  839.09   35.77
  -9   9   5  809.89   34.17
  -9  -9   5  695.23   52.36
  -9   9   5  819.83   36.48
  -9   9   6 1035.37   60.82
   9   9  -6 1344.36   50.86
  -9   9   6 1345.55   57.25
  -9  -9   6 1307.75   51.45
  -9   9   7   92.25   10.68
   9   9  -7   86.84    7.65
  -9  -9   7   79.13    7.63
  -9  -9   8   44.10    7.39
  -9   9   8   52.39    7.85
   9   9  -8   73.47    7.43
  -9  -9   9  370.60   16.59
   9   9  -9  397.43   18.02
  -9   9   9  398.85   22.09
  -9   9  10   10.95   11.18
  -9  -9  10   25.99    7.88
  -9   9  11   20.64    8.48
  -9  -9  11   22.65    8.29
  -9  -9  12   30.06    8.92
  -9   9  12   29.41    9.02
  -9  -9  13   16.24   12.95
  -9   9  13   27.14    9.68
  -9   9  14    8.55   10.33
  -9  -9  14   -6.48    9.55
  -9   9  15   39.40   11.54
  -9  -9  15   34.30   10.83
  -9  -9  16    9.46   16.15
  -9   9  16   11.09   11.98
  -9   9  17   13.19   12.85
  -9  -9  17    2.45   12.45
  -9 -11   1    1.53    6.43
  -9  11   1   -0.34    6.26
   9  11  -1    5.29    6.91
  -9  11   1   -2.30    7.23
  -9  11   2   24.00    9.69
  -9  11   2   13.56    6.73
   9  11  -2   27.93    9.92
  -9  11   2   14.36    4.06
  -9 -11   2   13.94    6.75
  -9  11   3  787.65   56.34
  -9 -11   3 1050.48   42.71
   9  11  -3 1164.95   43.89
   9  11  -4   12.50    6.79
  -9  11   4    5.46    3.57
  -9  11   4   -0.56    6.36
  -9  11   4    6.30    7.09
  -9 -11   4    2.06    9.86
  -9 -11   5   71.32   10.92
  -9  11   5  118.49    8.90
  -9  11   5   79.71    7.71
  -9 -11   5  107.77   10.71
  -9  11   5  111.09    6.20
   9  11  -5  121.01    8.31
   9  11  -6   89.59   10.46
  -9 -11   6   72.40    6.43
  -9 -11   6   99.69    8.52
  -9  11   6   81.33    5.92
  -9  11   6  118.72   11.94
  -9 -11   7  106.71    9.03
   9  11  -7  118.10    8.64
  -9  11   7  110.44   12.61
  -9  11   8  270.60   13.41
   9  11  -8  276.63   14.59
  -9 -11   8  267.24   15.14
  -9  11   9  244.20   13.17
  -9 -11   9  244.95   12.64
   9  11  -9  245.05   14.48
  -9  11  10    7.63   13.01
  -9 -11  10   -0.53    8.64
  -9 -11  11  424.10   23.48
  -9  11  11  453.60   25.93
  -9 -11  12    0.21   13.82
  -9  11  12   13.08   10.18
  -9 -11  13   49.69   10.83
  -9  11  13   64.44   15.64
  -9 -11  14   32.90   11.46
  -9  11  14   42.61   11.94
  -9 -11  15  101.36   17.94
  -9  11  15   95.26   13.60
  -9 -11  16    7.43   12.85
  -9  11  16   -9.91   13.80
   9  13  -1   68.37    8.64
  -9 -13   1   62.59   11.52
  -9  13   1   59.56    6.81
  -9  13   1   62.31    8.36
  -9 -13   2   56.33   11.62
   9  13  -2   59.56    8.42
  -9  13   2   55.05    6.17
  -9  13   2   58.93    8.50
  -9 -13   3   -5.09   11.49
  -9  13   3   -0.45    8.07
  -9  13   3   -0.55    4.87
   9  13  -3    1.83    7.44
  -9  13   4   12.56    4.56
   9  13  -4    9.06    7.44
  -9 -13   4   -5.73   11.79
  -9  13   4    3.26    8.31
  -9 -13   5  188.78   18.90
   9  13  -5  195.66   11.03
  -9  13   5  184.59   15.53
  -9  13   5  177.77   11.56
  -9 -13   6   21.86    8.72
   9  13  -6   22.57   14.04
  -9  13   6   21.72    9.01
  -9  13   7   94.90   10.47
   9  13  -7   80.95    8.87
  -9 -13   7   80.13    9.99
  -9 -13   8    2.68    9.43
  -9  13   8   11.93    9.79
   9  13  -8   11.89    8.00
  -9  13   9  367.06   22.64
   9  13  -9  384.34   21.89
  -9 -13   9  361.64   21.75
  -9  13  10  141.34   12.37
  -9 -13  10  162.25   12.61
  -9  13  11   28.39   15.71
  -9 -13  11    9.48   10.97
  -9  13  12   17.26   11.77
  -9 -13  12   28.18   11.59
  -9  13  13    3.69   12.43
  -9 -13  13    6.27   17.10
  -9  13  14   -1.79   13.87
  -9 -13  14    7.11   12.95
  -9 -15   1    5.74    9.21
   9  15  -1   -3.56    9.07
  -9  15   1    4.51    7.03
  -9  15   2    5.40    6.51
   9  15  -2   11.44    8.96
  -9 -15   2    6.17    9.31
  -9 -15   3   57.19   10.16
   9  15  -3   51.90    9.17
  -9  15   3   54.13    8.97
  -9  15   3   68.88   14.43
  -9 -15   4    5.61    9.71
  -9  15   4    2.24   10.08
   9  15  -4    4.64    8.53
  -9 -15   5   43.85   10.34
  -9  15   5   62.85   11.11
   9  15  -5   54.47    9.30
  -9  15   6   -6.52   10.67
  -9 -15   6   -0.65   10.11
   9  15  -6   -0.22    8.55
  -9  15   7   95.67   12.59
  -9 -15   7   87.54   16.31
   9  15  -7   88.15   13.11
   9  15  -8   31.97    8.89
  -9 -15   8   48.50   16.38
  -9  15   8   32.38   16.42
  -9  15   9  243.03   18.12
   9  15  -9  248.35   18.02
  -9 -15   9  253.10   50.01
  -9 -15  10    9.92   12.37
  -9  15  10   30.00   12.58
  -9  15  11  243.08   19.67
  -9 -15  11  271.48   18.78
  -9 -17   1   15.58   15.69
   9 -17  -1   18.53   11.87
   9  17  -1   39.06   15.00
   9  17  -2   -3.13   10.03
  -9 -17   2    3.24   15.88
   9 -17  -2   -3.34   16.91
   9  17  -3  121.10   11.88
  -9 -17   3  104.86   13.06
  -9 -17   4   10.77   11.85
   9  17  -4    8.10   10.05
  -9 -17   5   34.62   12.26
   9  17  -5   24.88   10.17
  -9  17   5   43.31   12.76
  -9 -17   6   25.65   12.34
   9  17  -6    2.93    9.86
  -9  17   6   -1.79   12.66
  -9 -17   7   11.25   13.60
  -9  17   7   14.80   13.12
   9  17  -7   15.41   10.63
   8   0  -1    2.10    3.09
   8   0  -1   -0.45    2.37
   8   0  -1   -5.80    3.76
  -8   0   1    2.42    3.19
  -8   0   1    1.42    3.27
  -8   0   2    5.92    2.74
   8   0  -2    6.10    2.83
   8   0  -2   20.66    5.92
   8   0  -2    5.95    2.87
  -8   0   2    7.48    3.47
  -8   0   3    2.73    4.92
   8   0  -3   -6.45    4.41
  -8   0   3   -0.22    3.68
   8   0  -3    8.08    4.31
  -8   0   4 3390.29  122.19
   8   0  -4 3458.13  135.67
   8   0  -4 3518.82  113.25
  -8   0   4 3506.20  142.51
  -8   0   5    4.57    3.81
   8   0  -5   -3.55    4.63
  -8   0   5   -2.18    4.14
   8   0  -5   -5.55    3.85
  -8   0   6  195.97    7.95
   8   0  -6  193.09    8.42
  -8   0   6  188.19   16.59
   8   0  -7    2.84    4.66
  -8   0   7    1.31    4.70
  -8   0   7    2.61    6.30
  -8   0   8  495.78   22.22
  -8   0   8  558.29   21.12
   8   0  -8  505.51   24.41
  -8   0   9   11.83   18.88
  -8   0  10  160.46    8.69
   8   0 -11    1.00    1.77
  -8   0  11   -1.30    9.11
  -8   0  12  240.80   10.87
  -8   0  13    3.36    6.84
   8   0 -13    0.22    4.00
  -8   0  14 1742.00   70.19
   8   0 -14 1748.76  102.74
  -8   0  15   -2.93   11.40
  -8   0  16   61.15   12.60
  -8   0  17   -5.32    9.13
  -8   0  18    6.74   10.54
  -8   0  19   25.43   11.84
  -8   0  20   11.41   12.28
  -8  -2   1 1000.31   37.46
   8  -2  -1  968.86   42.54
   8   2  -1  962.88   36.57
  -8   2   1  983.71   38.13
   8  -2  -1  946.12   38.71
   8  -2  -1 1018.40   35.92
  -8   2   1  984.67   35.20
  -8  -2   1  947.98   31.40
   8   2  -1 1051.95   40.06
   8   2  -1  996.99   32.88
  -8   2   2 5124.49  207.43
  -8  -2   2 4957.06  158.03
   8  -2  -2 4947.91  176.19
   8  -2  -2 5165.42  217.72
   8   2  -2 5089.73  181.86
   8   2  -2 5038.49  197.46
   8   2  -2 5062.07  209.76
   8  -2  -2 5107.87  182.86
  -8   2   2 4947.72  178.06
  -8  -2   2 5016.81  186.53
  -8  -2   3  478.53   21.10
   8  -2  -3  502.02   18.85
  -8  -2   3  501.39   16.60
   8  -2  -3  507.60   17.98
   8   2  -3  505.13   17.42
  -8   2   3  490.67   21.18
   8   2  -3  527.40   19.52
  -8   2   3  499.42   19.43
   8  -2  -3  495.69   20.40
  -8   2   4  803.00   32.88
  -8  -2   4  775.03   25.02
   8   2  -4  793.68   35.25
   8   2  -4  836.87   26.28
  -8   2   4  796.91   27.58
  -8  -2   4  783.53   28.83
   8  -2  -4  778.81   31.81
   8  -2  -4  857.33   32.32
  -8   2   5  103.71    7.22
  -8  -2   5  104.89    6.11
  -8   2   5  122.40    6.51
   8   2  -5  117.25    8.38
   8   2  -5  125.07    5.34
   8   2  -5  109.36    6.08
   8  -2  -5  122.50    4.75
  -8  -2   5  120.43    6.26
   8  -2  -5  106.91    7.08
   8  -2  -6  521.75   24.27
   8   2  -6  568.46   18.10
  -8   2   6  523.82   19.18
  -8   2   6  516.80   21.61
   8   2  -6  555.34   19.34
  -8  -2   6  546.13   22.65
   8   2  -6  520.99   25.63
  -8  -2   6  506.47   22.19
   8  -2  -6  544.95   20.50
  -8  -2   7  939.79   33.77
   8  -2  -7  856.94   37.34
   8   2  -7  846.33   40.85
  -8   2   7  903.92   32.47
  -8   2   7  824.20   41.41
   8   2  -7  935.38   32.02
  -8  -2   7  809.47   43.97
   8  -2  -7  921.40   39.20
  -8   2   8 1437.11   46.75
  -8   2   8 1226.53   73.80
   8   2  -8 1410.88   64.89
  -8  -2   8 1242.37   63.30
  -8  -2   8 1383.69   47.58
  -8   2   9  359.93   21.15
  -8  -2   9  396.07   22.93
  -8  -2  10 1615.21   59.14
  -8   2  10 1550.82   58.46
   8  -2 -10 1581.43   64.47
   8  -2 -11  312.74   14.71
  -8  -2  11  330.03   15.21
  -8   2  11  351.20   16.64
  -8  -2  12   -4.20    6.57
   8  -2 -12    4.37    2.51
  -8   2  12    0.55    6.56
   8  -2 -12    3.06    1.86
  -8   2  13   22.06   10.05
  -8  -2  13   24.36    7.33
   8  -2 -13   26.21    2.18
  -8  -2  14  438.44   18.17
  -8   2  14  456.62   21.44
  -8  -2  15   31.74    8.42
  -8   2  15   12.88   11.57
  -8  -2  16   37.82    9.08
  -8   2  16   36.02    9.06
  -8  -2  17   -1.73    9.19
  -8   2  17   -1.31    9.50
  -8  -2  18   87.28   11.58
  -8   2  18   65.15   15.28
  -8  -2  19  107.00   13.31
  -8   2  19   98.22   17.03
  -8  -2  20   49.89   13.20
  -8   2  20   49.65   12.88
  -8   4   1    0.11    2.92
  -8   4   1    9.47    2.58
   8  -4  -1    0.11    2.89
  -8  -4   1   -0.11    5.94
   8   4  -1    0.97    4.42
  -8  -4   1    2.73    3.06
  -8   4   1    2.02    3.03
   8   4  -1    5.43    4.62
   8   4  -1    1.94    3.78
  -8   4   2 1292.17   55.70
  -8   4   2 1265.76   61.48
  -8   4   2 1360.59   53.88
   8   4  -2 1296.79   42.01
  -8  -4   2 1239.61   41.56
  -8  -4   2 1265.00   49.28
   8   4  -2 1280.92   47.88
   8  -4  -2 1191.67   49.45
   8   4  -2 1277.58   40.97
  -8   4   3  937.01   35.59
  -8  -4   3  999.70   34.86
  -8  -4   3  956.35   47.26
   8   4  -3  986.97   35.26
   8  -4  -3  886.54   40.16
   8   4  -3  937.65   46.01
   8   4  -3  996.38   36.99
  -8   4   3  965.66   34.86
  -8  -4   4  165.74    8.39
   8   4  -4  174.79    6.33
  -8   4   4  174.91    8.03
  -8  -4   4  180.20    8.32
   8   4  -4  178.22    7.84
  -8   4   4  173.10    7.37
   8   4  -4  159.54    8.70
   8  -4  -4  155.56    7.18
  -8  -4   5 1061.95   47.13
   8   4  -5 1052.38   52.70
  -8   4   5 1137.44   46.95
  -8  -4   5 1170.81   42.50
   8  -4  -5 1069.95   43.43
   8   4  -5 1171.00   38.32
   8   4  -5 1139.76   39.68
  -8   4   5 1243.83   44.49
  -8  -4   6  322.37   11.09
  -8  -4   6  269.11   14.18
   8   4  -6  293.06   13.02
  -8   4   6  271.25   12.33
   8   4  -6  322.53   11.19
   8   4  -6  307.92   10.72
  -8   4   6  294.35   11.34
   8  -4  -6  277.16   27.43
  -8  -4   7  362.30   12.57
  -8   4   7  323.24   15.92
   8   4  -7  359.77   12.80
  -8  -4   7  308.98   18.13
  -8   4   7  345.26   12.76
  -8   4   8 3877.64  160.35
  -8  -4   8 3685.48  139.50
  -8   4   8 3367.00  241.25
  -8   4   9  -10.81   23.06
  -8  -4   9   13.80   18.39
  -8   4  10  324.51   15.89
  -8  -4  10  326.48   16.60
  -8   4  11  185.94   12.55
  -8  -4  11  186.87   10.18
  -8   4  12  102.44   10.78
  -8  -4  12  104.04    8.36
  -8  -4  13  206.13   10.95
  -8   4  13  197.03   10.78
  -8   4  14   48.07    8.45
  -8  -4  14   35.93    8.26
  -8   4  15    2.85   11.96
  -8  -4  15   19.22    8.59
  -8  -4  16  415.68   21.53
  -8   4  16  371.30   19.65
  -8   4  17   23.46   14.36
  -8  -4  17   20.98    9.90
  -8   4  18    5.59   10.85
  -8  -4  18    8.29   10.98
  -8   4  19   -7.45   11.62
  -8  -4  19    4.85   12.17
  -8  -6   1  260.24   10.01
   8   6  -1  218.06    9.76
   8   6  -1  255.79   10.10
   8   6  -1  255.00    9.74
  -8   6   1  261.02    9.34
   8  -6  -1  210.73   19.60
  -8   6   1  254.97   10.47
  -8   6   1  228.84    9.30
   8   6  -2 3598.76  171.08
   8   6  -2 3956.28  157.86
  -8   6   2 4011.81  157.65
   8   6  -2 3984.75  138.71
  -8   6   2 3799.11  173.47
   8  -6  -2 3607.35  168.08
  -8   6   2 3624.83  155.56
  -8  -6   2 3847.96  159.43
  -8  -6   2 3560.64  205.10
   8   6  -3   53.79    8.40
   8   6  -3   59.25    5.58
  -8   6   3   56.28    5.07
  -8   6   3   54.24    5.06
  -8   6   3   63.29    3.39
   8  -6  -3   50.69    4.96
  -8  -6   3   55.97    6.43
  -8  -6   3   44.34    5.53
   8   6  -4 1615.45   87.93
   8   6  -4 1715.40   57.26
  -8   6   4 1679.43   77.20
   8  -6  -4 1527.15   71.54
  -8   6   4 1800.68   65.53
  -8  -6   4 1772.34   59.39
  -8  -6   4 1614.50   82.24
  -8   6   4 1761.82   65.51
  -8  -6   5    5.48    7.15
   8  -6  -5    3.95    4.96
   8   6  -5   -7.08    5.04
  -8   6   5    3.86    4.19
  -8  -6   5    1.08    5.29
  -8   6   5    4.26    5.05
   8   6  -6  464.35   16.15
  -8  -6   6  444.13   16.40
  -8   6   6  414.30   19.78
  -8   6   6  425.90   18.37
  -8  -6   7   38.61    5.69
   8   6  -7   42.69    8.05
  -8   6   7   33.26    5.69
  -8   6   8    8.02    5.68
   8   6  -8    2.14    5.68
  -8  -6   8    2.14    5.56
  -8  -6   9  198.35   10.27
  -8   6   9  182.99   12.34
  -8  -6  10 1120.74   41.01
  -8   6  10 1105.95   48.90
  -8   6  11   18.38    7.09
  -8  -6  11   16.10    6.83
  -8   6  12    0.55    7.30
  -8  -6  12    4.80   10.02
  -8  -6  13   14.19    7.58
  -8   6  13   15.02    7.95
  -8  -6  14 1447.18   64.99
  -8   6  14 1407.64   66.89
  -8  -6  15   37.19    9.19
  -8   6  15   29.21   13.01
  -8  -6  16   55.42   13.91
  -8   6  16   45.06   10.25
  -8  -6  17   11.67   10.39
  -8   6  17   -1.32   10.68
  -8  -6  18   85.01   12.33
  -8   6  18   72.11   17.40
  -8  -6  19   21.46   17.70
  -8   6  19   24.22   12.99
  -8  -8   1 1060.94   38.35
  -8  -8   1  907.55   50.10
   8  -8  -1  865.25   52.55
   8   8  -1 1008.15   33.62
  -8   8   1 1039.96   40.37
   8   8  -1  893.65   52.71
  -8   8   1 1017.05   40.08
  -8   8   1  997.83   39.24
   8   8  -2   29.95    7.11
  -8  -8   2   33.35    6.34
  -8   8   2   25.51    4.07
  -8  -8   2   20.89    6.96
  -8   8   2   27.58    5.18
  -8   8   2   24.47    3.64
  -8  -8   3  104.99    6.66
  -8   8   3  108.28    6.33
  -8  -8   3  110.56    7.61
  -8   8   3  138.65   83.93
  -8   8   3   99.09    7.44
   8   8  -3  121.70    7.00
  -8   8   4  610.38   24.64
  -8   8   4  542.40   32.60
  -8  -8   4  570.10   37.08
   8   8  -4  665.92   22.32
  -8  -8   4  643.58   25.06
  -8   8   4  593.21   27.87
  -8  -8   5  319.36   16.16
   8   8  -5  342.96   13.04
  -8   8   5  366.05   15.79
  -8  -8   5  370.94   13.79
  -8   8   5  342.42   15.79
  -8   8   5  296.70   20.20
  -8  -8   6  794.44   46.41
  -8   8   6  887.94   41.06
  -8   8   6  821.85   39.86
  -8  -8   6  910.78   35.27
   8   8  -6  907.81   33.20
   8   8  -7    7.63    5.91
  -8  -8   7    8.92    6.02
  -8   8   7    3.70    6.17
   8   8  -8  455.63   18.65
  -8  -8   8  396.24   19.66
  -8   8   8  426.76   19.97
  -8   8   9   85.51    7.94
  -8  -8   9   78.07    7.60
  -8  -8  10 1630.20   67.57
  -8   8  10 1617.92   74.47
  -8   8  11   69.49   11.25
  -8  -8  11   45.30   10.77
  -8  -8  12   82.45    8.95
  -8   8  12   80.38    9.01
  -8   8  13   31.31    8.77
  -8  -8  13   22.58    8.52
  -8  -8  14  326.16   17.62
  -8   8  14  317.80   15.90
  -8   8  15   56.27   10.64
  -8  -8  15   32.72    9.70
  -8   8  16   29.55   15.72
  -8  -8  16   12.91   10.56
  -8   8  17    8.63   11.84
  -8  -8  17   10.36   16.01
  -8  -8  18   32.05   12.50
  -8   8  18   26.87   12.72
  -8 -10   1 1676.48   76.08
  -8  10   1 1603.64   71.55
  -8  10   1 1772.14   84.69
   8  10  -1 1786.69   73.07
  -8  10   1 1657.77   69.66
  -8  10   2  434.32   30.83
  -8  10   2  533.54   19.89
   8  10  -2  498.62   20.65
  -8 -10   2  484.41   22.71
  -8  10   2  488.46   21.49
  -8 -10   3  137.33    9.91
   8  10  -3  126.17    7.76
  -8 -10   3  110.11    7.56
  -8  10   3  129.50    8.11
  -8  10   3  120.23    6.42
  -8  10   3  110.45    8.37
  -8 -10   4  315.42   12.19
   8  10  -4  360.85   16.49
  -8  10   4  326.71   15.35
  -8  10   4  241.14   17.65
  -8 -10   4  274.84   13.85
  -8  10   5  261.23   13.90
  -8 -10   5  260.12   11.07
   8  10  -5  269.10   11.65
  -8 -10   5  229.48   12.76
  -8  10   5  281.91   12.76
   8  10  -6  170.55    8.63
  -8 -10   6  133.58   10.81
  -8 -10   6  118.09    7.12
  -8  10   6  147.84    8.04
  -8  10   6  147.87    9.47
  -8 -10   7  387.50   16.09
   8  10  -7  458.47   18.69
  -8  10   7  389.36   19.73
  -8  10   7  409.58   17.03
  -8 -10   7  333.65   23.62
  -8 -10   8  412.92   17.45
  -8 -10   8  319.92   22.87
   8  10  -8  401.79   18.90
  -8  10   8  398.20   18.58
  -8 -10   9   70.68   11.25
  -8  10   9   57.13   11.90
   8  10  -9   92.69   10.13
  -8 -10  10  317.58   15.22
  -8  10  10  310.36   16.61
  -8 -10  11   98.99    9.50
  -8  10  11  102.12   13.20
  -8  10  12   13.07    9.16
  -8 -10  12   15.77    8.95
  -8  10  13   35.24   10.04
  -8 -10  13   28.64    9.58
  -8 -10  14   12.24   14.16
  -8  10  14   21.05   10.69
  -8  10  15   15.02   11.35
  -8 -10  15   10.54   10.75
  -8 -10  16  161.96   14.50
  -8  10  16  192.95   15.91
  -8 -10  17  -10.97   18.01
  -8  10  17  -15.44   13.66
   8  12  -1   36.88    7.36
  -8 -12   1   34.13    7.28
  -8  12   1   40.35    8.01
  -8  12   1   41.57    7.26
   8  12  -2 1844.46   79.21
  -8 -12   2 1802.73   76.00
  -8  12   2 1857.26   92.34
  -8  12   2 1800.81   84.38
  -8  12   3   87.86   11.24
  -8 -12   3   89.42    8.36
   8  12  -3   89.87    8.09
  -8  12   3  100.49    7.41
  -8  12   4  738.53   40.12
  -8  12   4  741.08   35.38
  -8 -12   4  776.89   34.64
   8  12  -4  792.58   36.49
   8  12  -5   34.47    6.90
  -8  12   5   43.98    5.12
  -8 -12   5   45.53    8.00
  -8  12   5   40.55    8.11
  -8  12   6    4.93    4.04
   8  12  -6   15.42    9.38
  -8 -12   6    6.26    7.77
  -8  12   6    6.99    8.11
  -8 -12   7  -10.01   11.20
  -8  12   7   -1.92    8.34
   8  12  -7    1.51    6.58
   8  12  -8  106.32    8.32
  -8  12   8  116.84   10.25
  -8 -12   8  120.28   10.00
   8  12  -9   -0.97    6.91
  -8  12   9   -6.07    9.11
  -8 -12   9   -2.57    8.68
  -8  12  10  330.40   19.24
  -8 -12  10  319.82   17.58
  -8 -12  11   25.62    9.93
  -8  12  11   25.91   10.21
  -8 -12  12   24.41   10.34
  -8  12  12   16.46   10.75
  -8 -12  13   13.20   15.44
  -8  12  13    0.89   15.44
  -8 -12  14  216.35   15.89
  -8  12  14  207.12   15.89
  -8 -12  15   16.39   12.45
  -8  12  15   21.87   12.83
  -8 -14   1    7.15    8.24
   8  14  -1    1.84    7.78
   8  14  -2   80.51    8.64
  -8 -14   2   80.27    9.43
  -8  14   2   89.07    9.50
  -8 -14   3   29.55    8.77
   8  14  -3   29.11    9.81
  -8  14   3   41.00   12.44
  -8 -14   4   26.48    8.97
   8  14  -4   22.75    7.55
  -8  14   4   20.54    8.98
  -8 -14   5   62.82    9.61
  -8  14   5   37.43    4.90
   8  14  -5   55.46   10.90
  -8  14   5   45.86    9.55
  -8  14   6   83.81   10.46
  -8 -14   6  100.84   13.90
   8  14  -6   89.54   35.21
   8  14  -7   -0.65   10.60
  -8 -14   7   -1.61   13.23
  -8  14   7   10.35   10.01
  -8 -14   8  195.64   13.01
   8  14  -8  182.55   10.63
  -8  14   8  191.48   13.18
  -8  14   9  -15.97   15.07
  -8 -14   9    3.11   10.39
   8  14  -9   -4.01   10.94
  -8  14  10   50.34   11.46
  -8 -14  10   83.82   16.26
  -8  14  11   16.05   15.94
  -8 -14  11   35.65   11.74
  -8  14  12   14.69   11.89
  -8 -14  12    7.04   12.05
  -8 -14  13   35.25   12.99
  -8  14  13   30.69   13.22
  -8 -16   1   67.07   10.71
   8  16  -1   86.40    9.94
   8 -16  -1   79.46   11.34
  -8 -16   2   24.32   10.27
   8  16  -2   13.27    8.74
  -8 -16   3   13.93   10.26
   8  16  -3   12.73    8.52
   8  16  -4   25.47    8.74
  -8  16   4   25.96   10.97
  -8 -16   4   27.61   10.57
   8  16  -5   -9.40   11.89
  -8  16   5   10.76   11.10
  -8 -16   5    3.77   10.55
   8  16  -6    6.17    8.33
  -8  16   6   -1.68   11.33
  -8 -16   6    4.73   10.75
   8  16  -7   72.49    9.54
  -8 -16   7   83.52   12.13
  -8  16   7   73.65   12.58
  -8 -16   8  102.99   58.19
  -8  16   8   97.70   13.59
   8  16  -8  105.77   13.13
   8  16  -9   19.87    9.23
  -8  16   9   41.77   17.86
  -8 -16   9   25.78   12.73
  -8 -16  10   17.73   13.25
  -8  16  10   22.45   13.36
   8  18  -1    6.58   10.79
  -8 -18   1   -1.51   17.18
   8 -18  -1   11.30   12.30
  -8 -18   2   12.52   17.16
   8 -18  -2   13.00   12.89
   8  18  -2   12.94   14.23
  -8 -18   3   -3.23   12.07
   8 -18  -3   -2.34   12.58
   8  18  -3   -2.37   13.92
   8  18  -4   10.37   13.82
  -8 -18   4   14.85   12.59
  -8  18   5    4.08   12.68
  -7   1   1    5.99    2.22
  -7   1   1   15.24    4.11
  -7  -1   1    5.89    2.29
   7  -1  -1    2.13    3.14
   7   1  -1    4.77    2.27
   7   1  -1   14.61    4.51
   7  -1  -1   33.32    9.70
  -7  -1   1    6.24    3.28
   7  -1  -1    4.44    2.66
  -7   1   2 1173.97   44.87
   7  -1  -2 1134.12   40.39
   7   1  -2 1138.81   42.42
  -7  -1   2 1176.86   45.74
  -7  -1   2 1184.51   43.11
  -7   1   2 1175.87   41.66
   7  -1  -2 1110.85   38.97
   7  -1  -2 1212.57   46.63
   7   1  -2 1227.69   44.44
   7   1  -3  389.68   12.40
  -7   1   3  354.12   13.48
  -7   1   3  343.83   13.57
   7  -1  -3  408.94   15.20
   7   1  -3  357.73   14.26
   7  -1  -3  335.62   13.19
  -7  -1   3  379.22   15.35
  -7  -1   3  347.55   16.07
   7  -1  -3  361.11   12.62
  -7   1   4  205.37    8.37
  -7  -1   4  204.09    8.49
  -7  -1   4  217.04    8.70
   7  -1  -4  211.53    9.93
   7   1  -4  220.00    9.92
   7   1  -4  226.54   10.78
  -7   1   4  208.16    8.73
  -7   1   5  227.68   10.00
  -7   1   5  208.10    9.52
   7   1  -5  222.86   10.03
  -7  -1   5  222.82    9.02
   7  -1  -5  219.80    9.50
  -7  -1   5  216.79    8.95
   7   1  -5  238.34    8.81
   7  -1  -6  819.32   29.26
  -7  -1   6  839.55   27.29
  -7  -1   6  843.56   33.59
   7   1  -6  820.72   32.26
  -7   1   6  866.04   29.02
  -7   1   6  794.92   31.23
   7  -1  -7  146.93    7.14
  -7   1   7  157.31    8.11
  -7  -1   7  166.11    7.05
  -7  -1   7  129.25    7.00
   7   1  -7  138.59    7.43
  -7   1   7  152.46   12.67
  -7   1   8  420.06   14.48
  -7   1   8  387.76   22.81
   7   1  -8  394.77   18.66
  -7  -1   8  371.61   15.88
  -7  -1   8  460.76   15.65
   7  -1  -8  409.99   17.39
  -7   1   9 2735.87   94.72
  -7  -1   9 2713.22   90.13
  -7  -1   9 2388.60  136.50
   7   1  -9 2745.19  122.30
  -7   1   9 2406.67  142.49
  -7   1  10   -2.07   12.12
  -7  -1  10   -5.31    9.10
   7  -1 -11  568.38   24.65
  -7  -1  11  563.40   19.47
   7  -1 -11  524.10   24.96
  -7   1  11  548.55   21.67
   7  -1 -12 1372.16   79.12
  -7  -1  12 1413.78   48.75
   7  -1 -12 1331.80   70.39
  -7   1  12 1438.69   51.35
  -7  -1  13  167.29    9.34
   7  -1 -13  173.71    8.43
  -7   1  13  176.34    9.62
   7   1 -14  210.79    9.75
  -7  -1  14  190.25   12.06
  -7   1  14  198.90   16.05
   7  -1 -14  178.39   10.83
  -7   1  15  494.06   21.53
  -7  -1  15  503.40   21.54
   7   1 -15  460.36   28.42
  -7   1  16   11.13   11.78
  -7  -1  16    2.28   11.62
  -7  -1  17   -4.02   12.38
  -7   1  17   -6.22    8.94
  -7   1  18   72.29   10.80
  -7  -1  18   69.50   14.55
  -7  -1  19  177.85   14.45
  -7   1  19  182.60   14.18
  -7  -1  20   23.56   12.70
  -7   1  20   17.00   11.88
  -7   3   1 1124.62   39.91
  -7   3   1 1175.49   39.83
   7  -3  -1 1167.95   39.98
  -7  -3   1 1198.68   43.53
   7   3  -1 1139.76   41.94
   7   3  -1 1134.59   37.06
   7   3  -1 1137.97   39.44
  -7  -3   1 1100.73   37.54
   7  -3  -1 1176.55   53.16
  -7   3   1 1066.33   36.66
   7  -3  -1 1065.76   45.68
   7   3  -2  140.16    6.53
  -7   3   2  149.29    6.50
  -7   3   2  140.79    6.61
  -7  -3   2  144.03    7.29
  -7  -3   2  131.45    6.30
   7  -3  -2  145.54    5.32
   7   3  -2  158.22   10.20
  -7   3   2  142.21    6.44
   7  -3  -2  138.04    6.59
   7   3  -2  149.68    6.22
   7   3  -3 5083.66  172.35
   7  -3  -3 4866.27  192.38
  -7   3   3 4683.60  194.10
  -7  -3   3 4970.07  187.76
  -7  -3   3 4850.72  173.76
   7  -3  -3 5187.77  201.69
   7   3  -3 5021.33  182.92
  -7   3   3 4863.12  177.17
   7   3  -3 5038.41  165.40
   7   3  -4 4742.27  156.29
  -7  -3   4 4774.85  162.05
   7  -3  -4 4563.26  177.07
   7   3  -4 4708.52  174.28
  -7   3   4 4755.73  184.18
   7   3  -4 4739.21  156.24
  -7   3   4 4646.01  180.72
   7  -3  -4 4936.86  179.84
  -7  -3   4 4612.31  153.10
   7   3  -5  920.41   36.72
   7   3  -5  932.93   32.93
  -7   3   5  941.19   32.79
  -7  -3   5  926.24   30.82
  -7  -3   5  929.40   37.20
   7  -3  -5  917.96   33.58
   7   3  -5  938.62   30.51
  -7   3   5  931.19   35.66
  -7   3   6 1870.89   74.96
   7   3  -6 1813.23   82.46
  -7  -3   6 1956.10   71.02
  -7  -3   6 1840.98   74.83
   7  -3  -6 1778.04   71.88
   7   3  -6 1961.61   68.48
   7   3  -6 1914.23   61.41
  -7   3   6 1909.27   76.58
  -7  -3   7  426.32   17.56
  -7   3   7  429.32   18.28
  -7  -3   7  465.53   15.00
   7  -3  -7  441.67   19.21
   7   3  -7  448.25   21.04
  -7   3   7  460.81   15.28
   7  -3  -8   22.12    5.19
  -7   3   8   20.17    4.96
  -7  -3   8   21.71    4.95
  -7  -3   8    9.87    7.13
   7   3  -8   23.74    5.53
  -7  -3   9 1899.75   68.27
  -7   3   9 1922.46   82.71
  -7  -3  10   40.11   10.32
  -7   3  10   45.95   10.88
  -7  -3  11  572.40   27.39
  -7   3  11  542.29   32.98
   7  -3 -12 1263.18   64.19
  -7  -3  12 1423.05   48.12
  -7   3  12 1413.64   56.55
  -7   3  13 5868.14  269.40
  -7  -3  13 5817.81  221.82
  -7   3  14    5.92    7.45
  -7  -3  14    4.42    7.44
  -7   3  15  358.49   15.15
  -7  -3  15  375.50   15.59
  -7  -3  16   61.04    9.18
   7   3 -16   58.05    6.45
  -7   3  16   63.09    9.31
   7   3 -17    1.72    6.24
  -7  -3  17   -4.11    8.97
  -7   3  17    1.86    9.31
  -7   3  18   46.20   10.73
  -7  -3  18   48.44   10.70
  -7  -3  19    4.11   16.44
  -7   3  19   -1.97   15.43
  -7   3  20    2.30   12.04
  -7  -3  20    0.87   12.54
  -7   5   1 1347.33   55.71
   7   5  -1 1389.19   43.02
  -7  -5   1 1395.41   50.14
  -7  -5   1 1419.87   61.74
   7  -5  -1 1345.12   55.03
   7   5  -1 1367.56   53.01
   7   5  -1 1401.74   44.98
  -7   5   1 1385.70   58.46
  -7   5   1 1464.70   50.73
   7   5  -2 2190.06   78.60
  -7  -5   2 2166.20   79.76
  -7  -5   2 2148.58   91.35
   7  -5  -2 2029.23   95.50
   7   5  -2 2158.70   82.71
   7   5  -2 2110.96   74.39
  -7   5   2 2046.89   77.53
  -7   5   2 2168.21   79.27
  -7   5   2 2208.61   82.78
   7   5  -3 1714.42   62.58
  -7  -5   3 1711.88   59.11
   7   5  -3 1664.70   80.77
  -7  -5   3 1668.39   77.95
   7  -5  -3 1588.61   69.34
  -7   5   3 1702.39   65.25
  -7   5   3 1700.92   60.27
  -7   5   3 1774.35   64.38
   7   5  -3 1747.31   54.25
  -7   5   4 1792.13   77.06
   7  -5  -4 1553.01   67.78
   7   5  -4 1617.66   68.20
   7   5  -4 1741.97   58.15
  -7   5   4 1684.00   62.13
  -7   5   4 1622.63   67.27
  -7  -5   4 1662.80   56.69
  -7  -5   4 1642.17   65.87
  -7  -5   5 3765.50  131.04
   7  -5  -5 3539.89  170.39
  -7   5   5 3759.84  145.14
  -7   5   5 3684.82  168.21
   7   5  -5 3703.18  128.89
   7   5  -5 3458.59  163.64
  -7  -5   5 3687.99  149.72
  -7  -5   6  136.61    6.80
  -7   5   6  147.38    7.15
   7  -5  -6  133.76    7.12
   7   5  -6  131.22    8.98
   7   5  -6  148.71    9.34
  -7  -5   6  138.06    7.29
  -7  -5   7  914.31   30.41
  -7  -5   7  820.12   37.14
   7   5  -7  983.27   40.76
  -7   5   7  907.93   32.67
  -7   5   8   16.88   13.66
  -7  -5   8   23.50    5.41
  -7  -5   8   14.05    5.26
  -7   5   9   12.96    5.65
  -7  -5   9   13.39    7.72
  -7   5  10    7.63    6.42
  -7  -5  10    4.71    5.78
  -7  -5  11  237.02   10.74
  -7   5  11  235.39   11.07
  -7   5  12   74.36    7.73
  -7  -5  12   80.58    9.97
  -7   5  13  614.79   25.74
  -7  -5  13  644.62   23.68
  -7  -5  14  284.81   13.13
  -7   5  14  302.51   16.32
  -7   5  15   49.41    8.81
  -7  -5  15   59.18   12.25
  -7   5  16   60.94    9.68
  -7  -5  16   73.96    9.79
  -7  -5  17  296.29   16.92
   7   5 -17  207.07   26.26
  -7   5  17  273.57   16.29
  -7  -5  18   -5.92   23.57
  -7   5  18    4.07   16.49
  -7  -5  19  136.33   14.33
  -7   5  19  142.46   14.18
  -7  -7   1  831.61   33.00
  -7   7   1  819.15   31.52
   7  -7  -1  688.18   36.69
   7   7  -1  735.73   33.60
   7   7  -1  853.63   30.28
  -7  -7   1  794.56   34.39
  -7   7   1  785.98   35.96
  -7   7   1  782.14   28.33
   7   7  -2   67.00    5.50
  -7  -7   2   73.96    5.06
   7  -7  -2   61.10    5.25
  -7  -7   2   79.65    5.26
  -7  -7   2   63.93    6.86
   7   7  -2   65.03    7.46
  -7   7   2   77.41    5.31
  -7   7   2   84.10    4.08
  -7   7   2   66.39    4.31
  -7  -7   3  129.30    8.67
  -7   7   3  159.05    7.34
  -7  -7   3  160.90    7.00
  -7  -7   3  151.78    6.84
   7  -7  -3  124.93    6.96
   7   7  -3  156.92    9.37
   7   7  -3  158.04    7.32
  -7   7   3  145.05    5.77
  -7   7   3  153.10    6.56
  -7  -7   4  930.14   49.87
  -7   7   4  915.52   34.45
  -7  -7   4  972.42   31.56
  -7  -7   4  984.98   35.87
   7  -7  -4  798.79   46.96
   7   7  -4  884.25   43.35
   7   7  -4 1029.08   36.79
  -7   7   4  976.42   38.11
  -7   7   5 1494.14   61.66
  -7  -7   5 1538.17   55.04
  -7  -7   5 1526.90   60.11
  -7  -7   5 1500.31   78.02
   7   7  -5 1629.45   56.50
  -7   7   5 1562.37   68.37
  -7  -7   6  264.12   11.80
  -7  -7   6  273.17   11.87
   7   7  -6  282.24   15.04
  -7   7   6  253.30   12.03
  -7   7   6  271.20   10.48
  -7  -7   6  231.30   13.62
   7   7  -7   66.76    8.05
  -7  -7   7   63.01    6.14
  -7   7   7   73.73    6.50
  -7  -7   8   54.68    6.34
   7   7  -8   64.51    9.23
  -7   7   8   66.18    6.71
  -7  -7   9  574.72   22.26
  -7   7   9  555.82   24.70
  -7  -7  10   73.41    9.63
  -7   7  10   59.33    7.24
  -7  -7  11   43.73    7.17
  -7   7  11   43.67    7.33
  -7  -7  12  268.91   14.14
  -7   7  12  235.75   13.67
  -7  -7  13  425.32   18.12
  -7   7  13  438.75   19.22
  -7  -7  14   57.21    8.88
  -7   7  14   38.63   12.95
  -7  -7  15  346.27   18.34
  -7   7  15  357.82   20.38
  -7  -7  16    9.42    9.64
  -7   7  16    6.85    9.94
  -7  -7  17  103.63   15.97
  -7   7  17   91.45   16.24
  -7  -7  18    8.15   11.37
  -7   7  18    4.09   12.03
  -7  -7  19   15.77   12.66
  -7   7  19    0.55   12.69
  -7   9   1   75.80    3.97
  -7  -9   1   63.00    8.15
  -7  -9   1   81.86    7.76
   7   9  -1   96.50    8.24
  -7   9   1   85.70    7.75
  -7   9   1   75.50    5.14
  -7   9   2   38.30    7.55
  -7  -9   2   33.86    5.46
  -7  -9   2   30.57    5.19
   7   9  -2   39.48    5.61
  -7   9   2   33.42   22.79
  -7   9   2   32.22    4.11
  -7  -9   3 2555.48  194.59
  -7  -9   3 2647.79   90.12
  -7   9   3 2717.45  127.41
  -7   9   3 2439.31  164.24
  -7   9   3 2672.95  133.77
   7   9  -3 2723.12   94.65
   7   9  -4  631.11   22.85
  -7  -9   4  513.66   40.87
  -7   9   4  592.48   25.94
  -7  -9   4  599.65   20.52
  -7   9   4  566.62   23.29
  -7  -9   5 2377.73  154.44
  -7   9   5 2535.82  100.71
  -7  -9   5 2616.62   95.03
   7   9  -5 2580.46   99.43
  -7   9   5 2508.31  127.98
  -7   9   6  332.75   18.65
  -7  -9   6  341.56   14.64
   7   9  -6  392.63   14.45
  -7   9   6  355.29   16.59
  -7  -9   6  331.14   19.83
  -7  -9   7   30.96    4.65
  -7   9   7   32.41    8.67
  -7  -9   7   34.42    9.39
   7   9  -7   37.62    5.91
  -7   9   7   36.43    2.40
  -7   9   8   71.66   10.34
  -7  -9   8   62.21    5.49
  -7  -9   8   76.83   18.19
   7   9  -8   84.75    6.89
  -7  -9   9  341.20   15.92
  -7   9   9  356.27   14.94
  -7  -9   9  304.16   23.35
  -7   9  10   58.18    7.95
  -7  -9  10   70.16    8.04
  -7  -9  11  117.74   11.77
  -7   9  11  108.22    9.28
  -7   9  12   14.05    8.25
  -7  -9  12   12.93    8.01
  -7  -9  13  181.62   14.22
  -7   9  13  209.07   15.60
  -7  -9  14  254.30   13.81
  -7   9  14  289.75   17.49
  -7  -9  15  151.84   12.08
  -7   9  15  152.94   16.00
  -7  -9  16    2.56   10.58
  -7   9  16    8.66   11.10
  -7  -9  17  185.86   14.98
  -7   9  17  172.45   15.32
  -7   9  18    1.77   12.75
  -7  -9  18    8.02   17.75
  -7 -11   1  212.56   11.66
  -7  11   1  217.15   12.10
   7  11  -1  217.03   10.42
  -7  11   1  199.74   10.98
  -7  11   2   42.68    6.74
  -7 -11   2   32.32    6.53
   7  11  -2   40.36    6.15
  -7  11   2   26.58    3.58
   7  11  -3    0.22    5.71
  -7 -11   3    6.52    6.42
  -7  11   3    6.42    6.64
  -7 -11   4 1140.03   74.51
  -7 -11   4 1426.12   50.97
   7  11  -4 1450.52   57.28
  -7  11   4 1405.87   59.04
  -7 -11   5   21.75    5.47
  -7 -11   5   20.92    7.05
   7  11  -5   12.80    5.81
  -7  11   5   22.11   10.04
  -7 -11   6  226.23   13.16
  -7 -11   6  309.83   13.99
   7  11  -6  300.57   11.78
  -7  11   6  281.83   12.99
  -7  11   7   65.94    4.38
  -7 -11   7   67.35    7.88
   7  11  -7   67.11    7.11
  -7 -11   7   53.77    6.77
  -7  11   7   60.29    8.34
  -7  11   8  132.37   12.39
  -7 -11   8  111.87    9.05
   7  11  -8  126.03   10.04
  -7  11   8  105.01    5.47
   7  11  -9   -0.43    6.26
  -7 -11   9    1.83    7.73
  -7  11   9    3.93    8.21
  -7 -11  10    5.36    8.15
  -7  11  10    1.23    8.53
  -7  11  11   35.18    9.41
  -7 -11  11   40.45    8.88
  -7 -11  12  431.40   21.98
  -7  11  12  409.03   20.64
  -7  11  13  340.86   20.93
  -7 -11  13  390.95   22.17
  -7 -11  14   87.07   11.64
  -7  11  14   74.53   11.61
  -7  11  15    3.46   11.26
  -7 -11  15    8.53   15.47
  -7 -11  16   16.11   12.27
  -7  11  16    7.57   12.14
  -7 -13   1  122.72    9.01
   7  13  -1  120.90    8.56
   7  13  -2  315.27   14.72
  -7 -13   2  327.00   15.97
  -7  13   2  298.18   14.35
   7  13  -3  234.10   12.41
  -7 -13   3  218.51   13.78
  -7  13   3  214.82   14.93
  -7  13   4  213.06   11.70
   7  13  -4  222.00   11.33
  -7 -13   4  243.76   12.15
  -7 -13   5  138.82   10.07
  -7  13   5  125.27   10.13
   7  13  -5  142.50   11.00
  -7  13   6   23.65    8.56
  -7 -13   6   23.77   11.77
   7  13  -6   16.28    6.58
  -7  13   7   67.79    9.69
  -7 -13   7   70.73    9.28
   7  13  -7   60.79    7.13
  -7 -13   8  108.37   10.23
   7  13  -8  149.49   11.26
  -7  13   8  120.20   10.92
  -7 -13   9  276.99   14.75
   7  13  -9  284.48   18.22
  -7  13   9  287.21   15.32
  -7 -13  10    0.96    9.76
  -7  13  10   -1.69    9.77
  -7 -13  11   23.76   14.45
  -7  13  11    5.39   10.32
  -7 -13  12   13.47   10.80
  -7  13  12   18.60   11.21
  -7 -13  13    6.09   11.10
  -7  13  13    4.14   11.19
  -7  13  14  141.65   19.13
  -7 -13  14  127.71   14.10
  -7 -13  15   89.79   14.73
  -7  13  15  194.45   32.85
   7  15  -1   12.65    8.87
  -7 -15   1   16.78   12.45
   7 -15  -1   18.37    9.24
  -7 -15   2  126.53   13.97
   7  15  -2  137.13    9.62
  -7  15   3   34.57    9.62
   7  15  -3  101.85   46.45
  -7 -15   3   30.07   12.98
  -7 -15   4   13.94    9.30
   7  15  -4    8.73    7.33
  -7  15   4   10.31    9.64
  -7 -15   5   23.32    9.61
   7  15  -5   29.24    7.44
  -7  15   5   19.42    9.99
  -7 -15   6   65.34   10.46
   7  15  -6   61.48    7.89
  -7  15   6   63.69   10.90
  -7  15   7   -3.48   10.45
  -7 -15   7    3.77   13.99
   7  15  -7   -1.52   10.17
   7  15  -8   48.24    7.92
  -7 -15   8   33.10   10.86
  -7  15   8   30.23   11.24
  -7  15   9  155.01   17.98
  -7 -15   9  143.46   13.75
  -7 -15  10   34.82   11.79
  -7  15  10    8.64   11.79
  -7 -15  11   35.30   12.41
  -7  15  11   58.78   17.73
  -7 -15  12   23.61   12.93
  -7  15  12    8.74   12.89
   7 -17  -1   45.62   11.66
   7  17  -1   42.75   18.14
  -7 -17   1   45.08   11.03
   7 -17  -2   23.48   11.46
   7  17  -2   11.43   12.29
  -7 -17   2   14.26   10.80
   7 -17  -3   10.15   11.60
  -7 -17   3    9.50   10.79
   7  17  -3    4.20    8.30
  -7 -17   4    1.29   10.89
   7  17  -4   10.47    8.31
  -7 -17   5   -3.23   10.99
   7  17  -5   -3.57   11.67
  -7 -17   6    4.52   11.40
  -7  17   6   -1.57   12.09
   7  17  -6  -12.24    8.01
  -7 -17   7    3.65   11.71
  -7  17   7   -2.58   12.21
  -7 -17   8   -6.87   17.70
  -7  17   8    0.90   12.67
  -7 -17   9   53.14   14.04
  -7  17   9   44.05   19.62
   6   0  -1   -5.08    2.32
  -6   0   1    0.88    1.98
  -6   0   1    6.39    2.60
   6   0  -1   -2.93    1.92
  -6   0   2    4.39    2.30
  -6   0   2    7.99    2.81
   6   0  -2    2.14    2.26
   6   0  -2    5.17    3.23
   6   0  -3    1.83   13.70
  -6   0   3    0.76    8.23
   6   0  -3   -3.61    2.71
  -6   0   419705.14  723.80
  -6   0   420475.35  685.20
   6   0  -420211.86  742.87
   6   0  -419266.93  742.91
  -6   0   5    7.42    4.15
  -6   0   5   -1.09    3.50
   6   0  -5   -5.43    3.51
  -6   0   6 1077.62   36.17
  -6   0   6 1097.99   38.57
   6   0  -6 1111.42   40.27
  -6   0   7    4.58    4.15
  -6   0   7    6.22    4.69
   6   0  -7   -1.25   10.66
  -6   0   8 1171.05   40.08
   6   0  -8 1111.57   49.65
  -6   0   8 1105.53   51.97
   6   0  -9    6.14    5.23
  -6   0   9   -0.76    4.80
  -6   0   9    3.92    5.11
   6   0  -9    0.55    1.55
  -6   0  10 2022.81   79.75
   6   0 -10 2035.17  119.31
  -6   0  11    3.71    5.35
  -6   0  12  137.66    8.08
   6   0 -12  140.21    6.09
   6   0 -13   -3.04    4.68
  -6   0  13    0.55    6.22
  -6   0  14  108.95    8.29
   6   0 -14  110.90    6.65
   6   0 -15    3.49    6.11
  -6   0  15    3.27    7.31
  -6   0  16  445.95   22.05
  -6   0  17    4.03    8.50
  -6   0  18    7.84    9.80
  -6   0  19   -0.33   10.24
  -6   0  20  406.80   27.56
   6   2  -1 1163.10   44.23
   6  -2  -1 1135.62   40.13
  -6  -2   1 1138.04   43.51
   6   2  -1 1193.31   41.55
  -6  -2   1 1188.54   42.66
   6  -2  -1 1146.80   54.20
   6  -2  -1 1205.31   44.74
  -6   2   1 1161.88   41.79
  -6   2   1 1198.87   40.26
  -6   2   1 1134.46   39.04
   6   2  -1 1160.56   47.79
   6  -2  -2 2761.72  100.68
   6   2  -2 2805.46  102.24
  -6  -2   2 2838.60   98.48
   6  -2  -2 2879.13  116.41
   6  -2  -2 2749.92   88.94
   6   2  -2 2851.23  101.41
   6   2  -2 2846.36   92.48
  -6   2   2 2686.14   99.76
  -6   2   2 2869.05  105.79
  -6  -2   2 2667.51   95.40
  -6   2   3 2890.88  105.62
  -6   2   3 2967.89  117.10
   6  -2  -3 2966.15  118.19
  -6  -2   3 2870.09   99.24
  -6  -2   3 2910.40  109.54
   6  -2  -3 2881.23  103.32
   6   2  -3 2943.03  113.92
   6   2  -3 2913.26  110.62
   6   2  -3 2995.84  105.67
  -6  -2   4  395.52   13.26
  -6  -2   4  402.55   15.91
   6  -2  -4  382.01   16.75
   6  -2  -4  404.67   14.65
   6   2  -4  402.09   15.00
   6   2  -4  446.16   17.55
  -6   2   4  384.62   13.54
  -6   2   4  391.98   19.17
   6   2  -4  408.63   16.04
   6   2  -5 1513.40   55.45
   6   2  -5 1463.52   52.26
  -6   2   5 1517.57   55.04
  -6   2   5 1485.43   54.71
  -6  -2   5 1474.71   62.37
  -6  -2   5 1468.58   54.04
   6  -2  -5 1472.68   51.24
   6  -2  -5 1505.36   53.35
   6   2  -5 1600.88   56.41
  -6  -2   6  921.89   36.16
   6   2  -6  992.04   38.78
  -6  -2   6  928.81   32.01
   6  -2  -6  943.83   33.36
   6  -2  -6  946.15   35.24
   6   2  -6  994.79   37.23
  -6   2   6  940.08   32.40
  -6   2   6  960.29   34.59
   6  -2  -7    8.35   11.39
  -6  -2   7    9.73    4.22
  -6  -2   7    3.83    4.38
   6   2  -7    6.98    4.46
  -6   2   7    5.28    4.07
  -6  -2   8   -8.33    4.43
   6   2  -8    0.46   10.64
  -6  -2   8   -2.74    4.71
   6  -2  -8    7.34   10.28
   6  -2  -8    1.76    0.99
  -6   2   8    8.69    4.51
  -6  -2   9  161.58    8.22
  -6  -2   9  169.68    7.92
   6  -2  -9  184.88    7.06
   6   2  -9  162.82   10.68
  -6   2   9  173.33    7.92
   6  -2  -9  171.26    8.95
  -6  -2  10 4966.94  184.33
   6  -2 -10 4924.17  204.03
  -6   2  10 4788.82  180.85
  -6  -2  11   99.89    7.05
   6  -2 -11  107.99    4.51
  -6   2  11   88.62    6.80
   6  -2 -11   95.96    5.09
  -6  -2  12 1513.24   62.61
   6  -2 -12 1532.29   96.93
   6  -2 -12 1491.65  106.74
  -6   2  12 1513.50   68.86
  -6  -2  13   -6.29    9.22
   6  -2 -13   14.09    3.06
  -6   2  13    3.29    6.46
  -6  -2  14  137.91   11.40
   6  -2 -14  116.46    6.87
   6   2 -14  110.08    8.30
  -6   2  14  119.25    8.66
  -6  -2  15  211.00   11.09
   6   2 -15  219.00   11.57
  -6   2  15  199.86   11.07
  -6  -2  16   -1.95    8.03
   6   2 -16    4.43    7.46
  -6   2  16   -1.20    8.10
   6   2 -17   14.61    8.33
  -6  -2  17    2.28    8.57
  -6   2  17    6.67   12.36
  -6  -2  18  130.76   11.40
  -6   2  18  124.09   11.27
  -6  -2  19   28.85   11.39
  -6   2  19   10.60   10.60
  -6  -2  20   10.19   17.13
  -6   2  20   -3.28   11.26
  -6   4   1  401.36   16.89
  -6  -4   1  446.90   18.34
  -6   4   1  459.35   16.48
   6   4  -1  471.67   16.15
  -6  -4   1  436.73   14.68
   6  -4  -1  416.87   15.37
   6   4  -1  451.75   18.92
  -6   4   1  441.14   15.71
   6   4  -1  438.78   18.14
  -6  -4   2 2222.36   92.62
  -6   4   2 2319.56   83.70
   6  -4  -2 2309.74   84.89
  -6  -4   2 2435.02   84.12
   6   4  -2 2405.86  101.24
   6   4  -2 2499.52   86.14
   6   4  -2 2500.22   93.45
  -6   4   2 2503.95   91.75
  -6   4   2 2437.66   82.57
  -6  -4   3  936.03   31.92
  -6  -4   3 1009.41   36.84
   6  -4  -3  925.92   36.44
  -6   4   3 1030.39   37.16
   6   4  -3  975.74   31.24
   6   4  -3  990.36   37.35
  -6   4   3  952.30   35.86
  -6   4   3  976.98   42.47
   6   4  -3  962.24   38.79
   6   4  -4 5169.62  171.76
  -6   4   4 5178.28  181.64
   6   4  -4 5142.82  198.40
  -6  -4   4 5023.82  168.02
  -6  -4   4 5252.19  185.38
   6  -4  -4 4951.00  181.14
   6   4  -4 5216.44  180.08
  -6   4   4 5249.08  175.33
  -6   4   5  636.76   24.57
  -6  -4   5  644.03   25.81
  -6  -4   5  644.88   20.63
   6  -4  -5  615.61   23.84
   6   4  -5  658.03   25.98
   6   4  -5  654.28   23.23
  -6  -4   6 2892.94  102.94
  -6  -4   6 2809.11  112.35
   6  -4  -6 2666.36  110.21
   6   4  -6 2794.80  108.91
   6   4  -6 2918.07  108.74
  -6   4   6 2771.89   96.50
  -6  -4   7  580.85   27.40
   6   4  -7  588.65   32.82
   6  -4  -7  587.77   29.61
  -6   4   7  625.70   24.56
  -6  -4   7  616.96   22.15
  -6  -4   8 2013.39   69.02
   6  -4  -8 1689.58   83.39
   6   4  -8 1736.72   94.85
  -6   4   8 1945.04   65.50
  -6  -4   8 1843.06   83.16
  -6  -4   9  801.19   28.72
  -6  -4   9  741.55   37.65
  -6   4   9  795.57   32.67
  -6  -4  10  162.95    9.81
  -6   4  10  168.75    8.51
  -6   4  11   24.91    6.06
  -6  -4  11   32.95    6.03
  -6  -4  12   -1.40    6.36
   6  -4 -12    0.87    3.93
  -6   4  12   -1.43    6.28
  -6  -4  13  159.91   11.66
  -6   4  13  164.05   11.56
  -6  -4  14  258.66   12.12
  -6   4  14  236.06   11.56
  -6  -4  15  232.91   12.01
  -6   4  15  216.14   11.66
  -6  -4  16  233.88   12.34
   6   4 -16  197.82   13.66
  -6   4  16  224.93   12.09
  -6  -4  17   -2.38   12.75
   6   4 -17   -1.18    9.88
  -6   4  17   11.42    9.33
  -6   4  18   10.54    9.99
  -6  -4  18   16.86   10.16
  -6  -4  19    8.75   11.56
  -6   4  19   11.42   10.98
  -6   4  20  182.00   19.54
  -6  -4  20  182.42   19.88
  -6  -6   1   69.38    4.73
   6  -6  -1   73.81    8.12
   6   6  -1   81.97   11.35
  -6   6   1   79.16    4.86
  -6   6   1   90.52    4.81
  -6   6   1   76.55    3.40
  -6  -6   1   80.57    5.84
   6   6  -1   87.66    5.31
  -6  -6   2  390.80   14.53
  -6  -6   2  325.42   14.78
   6  -6  -2  317.59   14.29
   6   6  -2  363.00   14.91
  -6   6   2  336.98   13.02
  -6   6   2  344.17   12.87
  -6   6   2  358.47   14.72
   6   6  -2  343.07   12.74
  -6  -6   2  366.28   12.41
  -6  -6   3  625.83   22.39
  -6  -6   3  590.27   24.87
   6  -6  -3  552.74   27.73
   6   6  -3  599.00   24.53
  -6   6   3  576.63   20.48
  -6   6   3  619.32   23.35
   6   6  -3  604.97   19.27
  -6  -6   3  607.40   20.78
   6  -6  -4 4325.22  204.12
  -6  -6   4 4453.30  214.66
  -6  -6   4 4637.58  158.79
   6   6  -4 4422.05  202.45
   6   6  -4 4485.39  140.31
  -6   6   4 4626.90  167.54
  -6   6   4 4628.88  201.82
  -6  -6   4 4738.25  162.69
   6   6  -5  415.45   19.79
   6   6  -5  446.05   15.37
  -6  -6   5  450.93   15.91
  -6  -6   5  463.71   15.33
  -6  -6   5  435.47   18.10
   6  -6  -5  407.88   16.18
  -6   6   5  449.95   17.11
  -6   6   5  474.64   17.69
  -6  -6   6  385.32   12.71
  -6  -6   6  368.47   12.33
  -6  -6   6  337.12   15.81
   6  -6  -6  310.70   17.38
   6   6  -6  365.73   17.09
  -6   6   6  377.16   14.26
   6   6  -6  344.27   17.11
  -6  -6   7  230.45   13.34
   6   6  -7  297.68   14.53
  -6   6   7  252.69   12.09
  -6  -6   7  241.12    9.63
  -6  -6   8  331.83   13.06
  -6  -6   8  302.36   16.46
  -6   6   8  339.04   12.96
  -6   6   9  124.29   10.13
  -6  -6   9  133.27    7.64
  -6  -6  10  256.38   15.48
  -6   6  10  261.76   18.00
  -6   6  11   44.01    6.76
  -6  -6  11   49.15    6.76
  -6  -6  12  197.57   11.93
  -6   6  12  171.59    9.64
  -6  -6  13    5.69    7.09
  -6   6  13    9.29   10.95
  -6   6  14  265.00   12.72
  -6  -6  14  265.43   14.85
  -6   6  15   50.44    8.94
  -6  -6  15   38.05    8.71
  -6  -6  16  348.02   16.61
  -6   6  16  331.82   17.23
  -6  -6  17   27.76   13.88
   6   6 -17   20.35    8.57
  -6   6  17   29.11   10.14
  -6  -6  18   -1.51   10.44
  -6   6  18   -2.32   11.02
   6   6 -18   -6.53   12.41
  -6  -6  19   15.39   16.57
  -6   6  19   15.98   12.02
   6   8  -1 1523.89   59.80
  -6  -8   1 1471.07   76.68
   6  -8  -1 1369.69   59.48
  -6   8   1 1479.23   62.01
  -6   8   1 1454.08   55.05
  -6  -8   1 1436.79   62.31
   6   8  -2 1051.92   40.76
  -6  -8   2 1045.29   33.16
  -6  -8   2  980.53   41.98
   6   8  -2  947.37   45.46
  -6   8   2 1027.07   39.35
   6  -8  -2  898.97   47.90
   6   8  -3  103.58    8.90
   6   8  -3  118.97    6.77
  -6  -8   3   96.46    6.13
  -6  -8   3  107.62    9.22
  -6   8   3  107.60    6.56
  -6  -8   3   92.79    5.18
   6  -8  -3   84.62    6.21
  -6  -8   4 2184.07   69.18
   6   8  -4 2261.11   73.75
  -6  -8   4 2205.56   95.35
  -6  -8   4 2087.41  109.73
  -6   8   4 2095.05   77.65
  -6  -8   5  309.17   35.17
  -6  -8   5  230.38    9.70
  -6  -8   5  232.01   11.33
  -6   8   5  243.83   10.74
   6   8  -5  251.47    9.57
  -6  -8   6  211.77    9.02
  -6  -8   6  182.53    9.15
  -6  -8   6  190.17    9.68
   6   8  -6  230.42   10.33
  -6   8   6  214.55    9.82
  -6  -8   7   36.99   22.82
  -6  -8   7   12.97    3.55
   6   8  -7    9.78    5.05
  -6   8   7   63.87   23.50
  -6   8   7   19.86    1.24
  -6  -8   7   18.67    5.21
  -6  -8   8  309.52   17.71
  -6  -8   8  371.76   16.79
  -6   8   8  339.36   15.95
   6   8  -8  382.83   15.03
  -6  -8   9   60.25    6.89
  -6  -8   9   52.56    3.38
  -6   8   9   50.59    7.72
  -6   8  10  153.36    9.17
  -6  -8  10  166.87   11.29
  -6  -8  11   32.17    7.19
  -6   8  11   10.48   10.14
  -6  -8  12   17.47   12.86
  -6   8  12   16.69    9.57
  -6  -8  13    9.85    7.71
  -6   8  13    5.11    8.11
  -6  -8  14  697.90   33.52
  -6   8  14  710.69   33.59
  -6  -8  15   17.47    9.11
  -6   8  15   15.30    9.54
  -6  -8  16  119.62   14.91
  -6   8  16  104.26   15.40
  -6  -8  17   -2.47   10.51
  -6   8  17   15.50   17.50
  -6  -8  18   61.88   16.84
  -6   8  18   61.55   12.95
  -6  10   1  157.16    8.49
   6  10  -1  182.33    8.15
  -6 -10   1  169.48    8.52
  -6 -10   1  150.28   10.13
  -6  10   1  160.61    8.54
  -6 -10   2    0.00    7.64
  -6 -10   2   -3.36    5.26
   6  10  -2    4.75    7.01
  -6  10   2    3.60    5.52
  -6 -10   3   76.33    6.65
  -6 -10   3   60.14    7.70
  -6  10   3   69.14   11.84
   6  10  -3   82.79    7.85
   6  10  -4 2550.27  110.75
  -6 -10   4 2391.31   89.73
  -6 -10   4 2222.16  130.97
  -6  10   4 2443.74   98.71
   6  10  -5    5.15    7.08
  -6 -10   5    3.59    6.09
  -6 -10   5    3.22    4.66
  -6  10   5    6.21    6.21
   6  10  -6  238.81   14.21
  -6 -10   6  248.65   13.04
  -6 -10   6  221.57   11.78
  -6  10   6  247.91   14.23
   6  10  -7  192.89    9.18
  -6 -10   7  247.61   25.66
  -6 -10   7  202.68   10.53
  -6  10   7  203.09   10.38
  -6 -10   8  677.05   41.78
   6  10  -8  777.90   34.75
  -6  10   8  734.69   34.15
  -6 -10   8  726.93   28.70
  -6 -10   9  231.75   11.12
  -6 -10   9  209.73   11.03
  -6  10   9  205.00   13.15
  -6 -10  10   13.86    7.42
  -6  10  10    5.38    7.74
  -6  10  11   -0.67   11.53
  -6 -10  11   -4.40    7.72
  -6 -10  12   59.25   12.11
  -6  10  12   65.93    9.39
  -6  10  13   25.55    9.26
  -6 -10  13   21.94    8.89
  -6 -10  14   55.85   13.70
  -6  10  14   48.80   10.36
  -6  10  15   39.40   10.80
  -6 -10  15   30.70   10.48
  -6  10  16    7.67   11.34
  -6 -10  16   -1.07   15.30
  -6 -10  17   15.40   12.09
  -6  10  17   18.11   12.34
  -6 -12   1   19.46    9.13
   6  12  -1   13.55    5.96
  -6  12   1   54.14    9.40
  -6  12   1   11.30    2.24
  -6 -12   2   -8.92    6.42
   6  12  -2    3.67    5.72
  -6  12   2   -0.34    6.73
   6  12  -3 1475.67   64.85
  -6  12   3 1458.66   61.35
  -6 -12   3 1459.96   53.40
  -6  12   4   27.47    7.54
  -6 -12   4   27.92    7.28
   6  12  -4   33.96    8.06
  -6 -12   5  613.75   24.80
   6  12  -5  644.28   25.58
  -6  12   5  629.37   29.90
  -6 -12   5  429.67   40.20
  -6 -12   6  333.48   14.23
  -6 -12   6  235.50   19.40
   6  12  -6  352.55   15.88
  -6  12   6  301.95   17.04
  -6 -12   7   52.12   18.93
   6  12  -7   61.70    8.85
  -6  12   7   43.49    8.34
  -6 -12   8   26.12    7.99
   6  12  -8   24.64    8.32
  -6  12   8   26.68    8.44
  -6 -12   9   28.54    8.40
  -6  12   9   30.81    8.88
  -6 -12  10  647.34   29.78
  -6  12  10  675.00   31.51
  -6  12  11   -9.20    9.31
  -6 -12  11   -4.29    9.01
  -6 -12  12  183.56   12.57
  -6  12  12  139.86   11.99
  -6  12  13   38.47   15.21
  -6 -12  13   38.32   10.81
  -6 -12  14   25.56   11.02
  -6  12  14   32.73   15.86
  -6 -12  15   13.57   11.76
  -6  12  15   17.74   16.85
  -6 -12  16   42.21   13.68
  -6  12  16   55.29   18.50
   6  14  -1    4.98    6.82
  -6 -14   1   -4.45    7.59
   6  14  -2  104.22    8.10
  -6 -14   2  110.31    9.33
  -6 -14   3   81.22    9.22
   6  14  -3   74.51    7.22
  -6  14   3   76.74   16.47
   6  14  -4  489.12   25.14
  -6  14   4  506.88   24.49
  -6 -14   4  503.59   22.37
  -6  14   5  153.24   11.47
  -6 -14   5  135.23   10.40
   6  14  -5  151.35    8.74
   6  14  -6   12.95    6.37
  -6 -14   6    0.54    8.65
  -6  14   6   18.55    9.22
  -6  14   7    2.14    9.33
  -6 -14   7    7.13   12.53
   6  14  -7   10.38    6.49
   6  14  -8  145.77   10.75
  -6 -14   8  141.76   11.22
  -6  14   8  164.90   12.15
  -6 -14   9   39.71   14.10
  -6  14   9   43.03   14.61
  -6 -14  10  424.09   23.71
  -6  14  10  402.41   21.93
  -6  14  11   41.83   15.81
  -6 -14  11   33.58   11.16
  -6 -14  12   10.07   11.14
  -6  14  12    2.46   11.31
  -6  14  13   18.02   12.20
  -6 -14  13   23.11   12.09
  -6 -14  14   -4.70   13.36
  -6  14  14    6.48   23.81
  -6 -16   1    6.60    9.53
   6  16  -1    1.95   10.91
   6 -16  -1   -0.44   13.78
  -6 -16   2   54.23   13.86
   6 -16  -2   35.65   10.36
   6  16  -2   27.71   10.67
   6  16  -3    3.45    7.11
  -6 -16   3   -3.35   13.63
   6  16  -4  142.77   11.54
  -6 -16   4  140.66   12.44
  -6 -16   5   -0.11   10.05
  -6  16   5   -6.05   10.41
   6  16  -5    7.34    6.91
   6  16  -6   28.67    7.36
  -6 -16   6   37.77   10.68
  -6  16   6   45.39   11.43
  -6  16   7    4.71   11.10
  -6 -16   7   -3.34   14.98
   6  16  -7    8.13    9.65
  -6 -16   8    1.72   10.76
  -6  16   8   15.36   11.77
  -6 -16   9   74.69   26.44
  -6  16   9   75.11   17.38
  -6 -16  10  211.64   20.41
  -6  16  10  188.94   15.81
  -6 -16  11   72.46   13.83
  -6  16  11   80.41   19.15
   6 -18  -1   -6.32   11.85
   6  18  -1   -1.08    8.95
  -6 -18   1   -1.30   11.46
   6 -18  -2   42.63   17.32
  -6 -18   2   48.52   11.99
   6  18  -2   15.94   12.28
  -6 -18   3   20.08   11.99
   6 -18  -3   47.72   12.57
   6  18  -3    7.87   11.74
  -6 -18   4   52.00   12.30
   6 -18  -4   56.49   13.15
  -6  18   5   24.25   12.39
  -6  18   6   72.45   27.34
  -6  18   7   -7.74   18.06
  -5   1   1  167.77    6.25
  -5   1   1  175.12    6.35
  -5  -1   1  168.49    7.12
  -5  -1   1  170.96    7.20
   5  -1  -1  174.65   49.73
   5  -1  -1  190.20    6.58
   5   1  -1  166.47    6.25
   5   1  -1  147.40    8.60
   5  -1  -1  166.23    7.14
  -5  -1   2   12.99    2.29
  -5  -1   2    9.30    2.59
   5  -1  -2   19.71    3.14
   5  -1  -2   21.15    1.66
   5  -1  -2   10.94    3.36
   5   1  -2   16.99    2.27
   5   1  -2    7.83    4.08
  -5   1   2   13.84    2.21
  -5   1   2   17.20    2.49
  -5  -1   3 2345.91   82.58
  -5  -1   3 2239.26   85.91
   5  -1  -3 2397.46  104.49
   5   1  -3 2485.02  116.10
  -5   1   3 2315.90   86.74
   5   1  -3 2376.99   84.41
  -5   1   3 2303.95   78.26
  -5  -1   4  952.36   32.23
   5   1  -4  922.41   34.40
   5   1  -4  946.42   35.35
  -5   1   4  912.97   33.73
  -5   1   4  957.49   32.32
  -5  -1   4  891.75   31.16
   5  -1  -4  948.12   31.95
  -5  -1   5 7662.66  309.49
  -5  -1   5 7791.58  262.59
   5  -1  -5 7724.51  298.26
   5   1  -5 7757.27  296.80
  -5   1   5 7772.86  299.76
  -5   1   5 8098.63  262.89
  -5  -1   6  135.50    7.53
  -5  -1   6  122.28    8.20
   5  -1  -6  127.19    5.99
   5   1  -6  120.78    5.92
  -5   1   6  121.07    5.95
  -5  -1   7  360.15   13.55
  -5  -1   7  332.55   13.25
   5  -1  -7  320.57   12.69
   5   1  -7  334.19   12.11
   5   1  -7  346.85   15.13
  -5   1   7  333.33   11.91
  -5  -1   8 3781.47  129.83
  -5  -1   8 3693.82  154.04
   5   1  -8 3724.43  143.82
  -5   1   8 3821.69  120.54
   5  -1  -8 3644.36  137.21
  -5  -1   9 2409.95  106.69
   5  -1  -9 2464.54  107.73
   5  -1  -9 2505.67  106.24
   5  -1  -9 2380.14  104.53
   5   1  -9 2484.56  128.37
  -5   1   9 2507.55   85.36
  -5  -1   9 2517.22   85.57
  -5  -1  10   36.41    7.52
  -5  -1  10   30.06    5.56
   5  -1 -10   40.12    7.82
   5  -1 -10   33.55    3.00
   5  -1 -10   29.70    3.28
  -5   1  10   28.40    9.87
   5   1 -10   25.09    7.53
  -5  -1  11  597.89   21.23
   5  -1 -11  591.45   32.13
   5  -1 -11  616.73   24.45
  -5   1  11  589.37   20.89
  -5  -1  12  126.50    7.75
   5  -1 -12  122.09    6.27
   5  -1 -12  135.94    6.14
   5   1 -12  119.54    6.28
  -5   1  12  132.34    7.68
  -5  -1  13   16.79    6.11
   5  -1 -13   25.53    4.60
   5   1 -13   31.27    5.74
  -5   1  13   25.73    8.65
  -5  -1  14   24.10    6.65
   5  -1 -14   17.63    3.72
   5   1 -14   12.79    6.29
  -5   1  14   18.49    9.19
  -5  -1  15  529.61   25.44
   5  -1 -15  555.88   29.99
   5   1 -15  578.16   27.43
  -5   1  15  533.50   22.79
  -5  -1  16  391.33   19.43
   5   1 -16  391.87   17.55
  -5   1  16  369.45   20.03
  -5  -1  17   55.86    8.82
  -5   1  17   48.29    8.74
   5   1 -17   37.75    5.99
  -5  -1  18   -0.22    9.14
  -5   1  18    2.84    9.06
  -5  -1  19   25.01   15.12
  -5   1  19   23.47   10.15
  -5   1  20   13.31   11.24
  -5  -1  20   26.41   16.09
  -5   3   1  611.94   21.23
  -5  -3   1  547.32   19.54
  -5  -3   1  608.87   23.08
   5  -3  -1  567.27   20.41
   5   3  -1  570.42   22.55
   5   3  -1  556.99   18.42
   5   3  -1  549.61   21.43
  -5   3   1  573.69   23.83
  -5   3   1  552.42   22.32
  -5  -3   2 4372.85  157.95
   5   3  -2 4445.44  149.74
  -5   3   2 4417.54  154.68
   5   3  -2 4484.08  186.77
  -5  -3   2 4566.43  161.74
   5  -3  -2 4305.28  156.12
   5   3  -2 4500.96  180.42
  -5   3   2 4582.04  160.30
  -5   3   2 4373.48  150.45
  -5  -3   3 6621.01  218.86
   5  -3  -3 6453.11  221.45
   5   3  -3 6764.34  234.61
   5   3  -3 6681.25  222.14
   5   3  -3 6592.85  240.68
  -5   3   3 6440.94  232.43
  -5   3   3 6443.79  266.50
  -5   3   3 6725.88  232.31
  -5  -3   3 6434.97  233.78
  -5  -3   415262.29  544.71
  -5  -3   415755.40  496.84
   5  -3  -414927.29  496.43
   5   3  -416051.29  656.14
   5   3  -414860.93  641.03
  -5   3   415211.32  576.23
   5   3  -5 4729.12  187.55
  -5  -3   5 4632.74  197.21
  -5  -3   5 4618.68  183.82
   5  -3  -5 4610.23  163.70
   5   3  -5 4695.38  169.61
  -5   3   5 4635.20  166.20
  -5  -3   6  303.68   10.97
  -5  -3   6  306.75   11.97
   5  -3  -6  315.76   13.21
   5   3  -6  304.13   11.87
  -5   3   6  305.14   12.10
  -5   3   7  104.98    5.65
  -5  -3   7   98.59    5.42
  -5  -3   7   93.97    5.61
   5  -3  -7   92.29    5.64
   5   3  -7   85.90    5.75
  -5  -3   8 1052.76   35.40
  -5  -3   8 1055.76   41.76
   5  -3  -8 1044.95   41.54
   5   3  -8 1099.40   41.04
  -5   3   8 1086.77   43.38
  -5  -3   9 1483.10   54.50
  -5  -3   9 1443.67   65.10
   5  -3  -9 1367.93   80.06
   5   3  -9 1407.60   87.63
  -5   3   9 1534.53   55.07
  -5  -3  10  637.22   23.25
  -5  -3  10  584.74   35.76
   5  -3 -10  627.80   26.48
  -5   3  10  674.99   24.74
  -5  -3  11 2711.45   87.95
   5  -3 -11 2597.23  147.04
  -5   3  11 2812.47  117.66
  -5  -3  12  476.67   18.71
   5  -3 -12  390.49   23.57
  -5   3  12  456.99   17.85
  -5  -3  13  220.18   13.14
   5  -3 -13  193.35   12.92
  -5   3  13  253.47   15.18
  -5  -3  14  161.88   11.62
  -5   3  14  154.92    9.34
  -5  -3  15  111.44    9.01
   5   3 -15   99.54    7.11
  -5   3  15  120.48   11.63
  -5  -3  16   12.48    8.03
   5   3 -16   14.86    8.51
  -5   3  16   14.26    8.12
  -5  -3  17    1.95   11.82
   5   3 -17   -8.41    9.06
  -5   3  17   -1.32    8.55
  -5  -3  18    4.23    9.32
   5   3 -18   10.80   10.26
  -5   3  18    2.19    9.32
  -5   3  19   35.07   14.69
  -5  -3  19   18.09   11.05
  -5  -3  20    1.73   16.67
  -5   3  20   -2.52   16.11
  -5  -5   1  674.90   23.13
  -5  -5   1  666.00   22.91
  -5  -5   1  677.59   27.27
   5   5  -1  631.04   27.18
   5   5  -1  670.42   23.71
  -5   5   1  678.09   31.43
   5  -5  -1  619.70   24.30
  -5   5   1  622.61   23.35
  -5   5   1  620.62   23.28
  -5  -5   2  461.00   16.22
  -5  -5   2  479.27   18.33
  -5  -5   2  465.27   26.55
   5   5  -2  475.67   19.29
  -5   5   2  474.55   17.11
   5   5  -2  449.21   17.18
  -5   5   2  459.70   16.32
   5  -5  -2  453.08   16.36
  -5  -5   3  326.07   12.31
  -5  -5   3  333.70   13.11
  -5  -5   3  328.19   15.28
   5  -5  -3  338.72   13.57
   5   5  -3  335.61   12.68
   5   5  -3  325.91   12.45
  -5   5   3  341.25   11.65
  -5   5   3  347.93   13.99
  -5  -5   4 5473.80  200.96
  -5  -5   4 6023.04  249.17
  -5  -5   4 5813.21  204.68
   5   5  -4 5966.11  238.23
   5   5  -4 5911.69  215.14
  -5   5   4 5709.30  210.11
  -5   5   4 5805.61  264.62
   5  -5  -4 5668.83  204.46
  -5  -5   5 5526.45  181.29
  -5  -5   5 5687.19  192.54
  -5  -5   5 5674.11  201.14
   5  -5  -5 5555.92  200.40
   5   5  -5 5701.81  216.50
   5   5  -5 5648.21  192.60
  -5   5   5 4662.07  215.30
  -5   5   6 2349.61   80.55
   5   5  -6 2317.99   79.72
  -5  -5   6 2335.07   77.46
  -5  -5   6 2334.25   93.36
   5   5  -6 2333.05  107.19
   5  -5  -6 2251.90  111.81
  -5  -5   6 2371.56   82.51
  -5  -5   7  752.37   31.65
  -5  -5   7  749.77   25.71
   5  -5  -7  704.41   41.33
   5   5  -7  744.83   34.98
  -5   5   7  740.95   24.58
  -5  -5   8  843.58   28.17
  -5  -5   8  800.15   35.48
   5  -5  -8  740.08   49.67
   5   5  -8  774.59   47.22
  -5   5   8  865.23   27.76
  -5  -5   9 1229.06   69.48
  -5   5   9 1409.11   53.04
  -5  -5   9 1384.02   53.32
  -5  -5  10   -1.72    5.28
  -5   5  10    3.43    5.43
  -5  -5  10    2.66    5.33
   5  -5 -11  574.33   34.39
  -5   5  11  688.03   27.60
  -5  -5  11  661.25   22.84
  -5  -5  12    9.27    6.04
   5  -5 -12    3.49    4.69
  -5   5  12    1.55    6.19
  -5  -5  13   46.83    9.60
   5  -5 -13   30.38    5.49
  -5   5  13   36.97    7.17
  -5  -5  14  191.60   10.92
  -5   5  14  189.20   12.58
  -5  -5  15  566.08   25.99
  -5   5  15  527.98   26.58
  -5  -5  16  190.10   11.36
   5   5 -16  178.51   14.40
  -5   5  16  193.16   14.32
  -5  -5  17   36.94    9.29
   5   5 -17   31.85    8.15
  -5   5  17   43.82    9.69
  -5  -5  18   35.85   14.25
   5   5 -18   35.49    8.90
  -5   5  18   27.85   14.64
  -5  -5  19    7.55   11.55
  -5   5  19    0.99   11.23
  -5  -7   1 3010.52  111.49
  -5  -7   1 3019.38  120.66
   5  -7  -1 2875.66  121.12
   5   7  -1 2855.33  134.44
   5   7  -1 2832.30   95.90
  -5   7   1 2901.30   98.05
  -5  -7   2  114.70    5.94
   5  -7  -2  112.36    6.10
   5   7  -2  101.37    6.17
  -5   7   2  122.42    6.00
  -5  -7   2  114.93    5.51
   5   7  -2  110.35    5.61
  -5  -7   3  492.74   15.29
  -5  -7   3  447.07   20.53
  -5  -7   3  468.09   21.15
   5  -7  -3  424.31   17.61
   5   7  -3  482.51   20.10
  -5   7   3  498.84   19.04
   5   7  -3  456.68   18.95
  -5  -7   4 1717.09   58.69
  -5  -7   4 1765.34   67.03
  -5  -7   4 1692.96   84.69
   5   7  -4 1602.61   88.99
   5   7  -4 1715.09   54.82
  -5   7   4 1708.23   60.37
   5  -7  -4 1521.15   75.30
  -5  -7   5 3699.13  132.12
  -5  -7   5 4116.49  154.91
   5  -7  -5 3545.96  195.64
   5   7  -5 3609.41  170.01
   5   7  -5 4009.04  141.09
  -5   7   5 3803.68  147.73
  -5  -7   5 3874.13  190.37
  -5  -7   6 1796.17   59.02
  -5  -7   6 1763.37   77.95
   5  -7  -6 1557.05   91.91
   5   7  -6 1618.09   90.72
   5   7  -6 1739.35   66.28
  -5   7   6 1764.03   65.75
  -5  -7   6 1807.76   71.86
   5   7  -7  935.84   36.10
  -5  -7   7  858.89   30.33
  -5  -7   7  864.21   34.34
  -5  -7   7  840.23   42.73
  -5   7   7  870.59   33.18
  -5   7   7  926.48   38.43
  -5  -7   8   56.54    7.04
  -5   7   8   79.63   10.75
  -5  -7   8   69.79    3.21
  -5  -7   8   72.86    6.17
  -5  -7   9 2017.87   69.18
  -5  -7   9 1987.05   81.81
  -5   7   9 2021.51   75.68
  -5  -7   9 1704.02  125.21
  -5   7  10    9.59    6.13
  -5  -7  10    5.60    6.03
  -5  -7  11  823.69   34.74
  -5   7  11  826.33   34.45
  -5  -7  12    4.62    9.25
  -5   7  12    2.89    6.89
  -5  -7  13    5.27    7.10
  -5   7  13   -1.22    7.32
  -5  -7  14   68.82    8.50
  -5   7  14   88.08    9.09
  -5   7  15  119.44   10.19
  -5  -7  15  129.39   10.12
  -5   7  16   79.98   10.29
  -5  -7  16   79.39    9.90
   5   7 -17  141.31   15.56
  -5   7  17  181.34   13.28
  -5  -7  17  178.68   13.25
  -5  -7  18   44.85   11.08
   5   7 -18   32.09   13.80
  -5   7  18   45.10   11.72
  -5  -7  19   -4.08   11.82
   5   7 -19    3.95   14.53
  -5   7  19    0.00   12.16
  -5  -9   1   85.09    7.88
  -5  -9   1   65.62    6.16
   5  -9  -1   76.31    6.12
   5   9  -1  131.25    6.53
  -5  -9   1   81.54   18.72
  -5   9   1   99.19    6.53
  -5  -9   2  721.24   24.67
  -5  -9   2  707.73   28.76
   5   9  -2  760.43   29.32
  -5   9   2  761.15   27.68
  -5   9   3   41.58    5.65
  -5  -9   3   38.51    5.47
  -5  -9   3   42.67    4.43
   5   9  -3   57.22    6.44
  -5  -9   4  570.95   19.39
  -5   9   4  545.12   20.38
  -5  -9   4  500.03   28.54
  -5  -9   4  540.75   24.89
   5   9  -4  555.26   21.07
  -5  -9   5    6.98    5.45
  -5  -9   5    3.73    3.51
  -5  -9   5    4.27    4.74
   5   9  -5    1.61    6.22
  -5   9   5   10.28    5.65
  -5  -9   6   96.70    8.06
  -5  -9   6  129.26    9.15
  -5  -9   6   91.38    5.82
   5   9  -6  114.20    6.67
  -5   9   6  174.39   25.29
   5   9  -7 1685.73   63.99
  -5  -9   7 1409.22   56.68
  -5  -9   7 1492.30   73.73
  -5  -9   7 1405.67   85.60
  -5   9   7 1448.19   68.82
  -5   9   8 1079.38   44.61
  -5   9   8 1105.96   43.89
  -5  -9   8 1109.35   42.77
  -5  -9   8  938.57   58.92
  -5  -9   8  994.05   60.63
  -5  -9   9  908.59   35.21
  -5  -9   9  908.64   49.48
  -5   9   9  902.06   38.90
  -5   9   9  865.12   56.02
  -5  -9  10   12.50    9.48
  -5  -9  10   14.46    2.85
  -5   9  10   22.73    9.97
  -5   9  11  279.56   13.33
  -5  -9  11  281.79   16.92
  -5  -9  12   37.06    7.84
  -5   9  12   22.09    8.03
  -5  -9  13    7.08   11.27
  -5   9  13   10.14    8.36
  -5  -9  14  143.78   10.53
  -5   9  14  144.87   11.02
  -5  -9  15  396.06   21.74
  -5   9  15  380.80   21.26
  -5  -9  16   57.49   10.62
  -5   9  16   67.52   11.22
  -5   9  17   12.32   11.54
  -5  -9  17   -0.54   10.62
  -5  -9  18   32.48   16.83
   5   9 -18   14.88   11.45
  -5   9  18   14.20   12.20
   5  11  -1  102.04    9.23
  -5 -11   1   72.81    6.65
  -5  11   1   94.67   12.33
   5  11  -2  577.25   22.95
  -5  11   2  532.52   28.56
  -5 -11   2  544.06   26.75
  -5 -11   3 1725.71   70.45
  -5 -11   3 1447.98   81.23
   5  11  -3 1927.15   76.98
  -5  11   3 1745.78   67.43
  -5 -11   4 2117.76   95.13
   5  11  -4 2375.63   95.50
  -5  11   4 2272.62   94.05
  -5 -11   4 2249.83   86.49
  -5 -11   5 3514.65  131.82
  -5 -11   5 3090.18  190.83
   5  11  -5 3538.18  167.31
  -5  11   5 3495.56  154.30
  -5 -11   6   84.34    7.72
  -5 -11   6   70.10    5.55
   5  11  -6   75.75    5.82
  -5  11   6   60.90   10.83
  -5 -11   7   77.12    7.70
  -5 -11   7   67.28    6.84
   5  11  -7   81.78    7.88
  -5  11   7   76.98   10.71
  -5 -11   8    0.32    9.96
  -5 -11   8    2.93    4.01
   5  11  -8    7.90    5.19
  -5  11   8    3.38    7.32
  -5 -11   9  274.53   13.97
  -5  11   9  255.84   12.38
  -5 -11  10  122.22    9.50
  -5  11  10   87.88   12.35
  -5 -11  11  454.95   20.96
  -5  11  11  430.16   22.22
  -5  11  12   39.04    9.40
  -5 -11  12   40.50    9.24
  -5 -11  13   44.42   13.31
  -5  11  13   41.22   13.97
  -5 -11  14   21.33    9.97
  -5  11  14   12.16   14.50
  -5 -11  15  113.66   12.23
  -5  11  15  129.17   16.95
  -5  11  16   45.32   16.81
  -5 -11  16   58.36   16.81
  -5 -11  17   31.79   13.17
  -5  11  17   23.14   12.46
  -5  13   1    3.12    2.11
  -5 -13   1   11.09    7.07
   5  13  -1    0.65    5.85
  -5 -13   2   89.94   10.77
   5  13  -2   99.89    9.07
  -5  13   2   89.09    8.51
  -5 -13   3  127.78    9.03
   5  13  -3  130.44    9.04
  -5  13   3  138.06   12.00
  -5 -13   4  927.44   33.13
   5  13  -4  829.66   44.04
  -5  13   4  861.16   41.61
  -5  13   5   13.27    7.87
  -5 -13   5    1.85    7.60
   5  13  -5   -3.55    5.27
  -5  13   6  345.36   16.33
   5  13  -6  366.12   18.28
  -5 -13   6  323.81   17.92
  -5 -13   7   73.44    8.99
  -5  13   7   80.43    9.34
   5  13  -7   78.85    8.33
  -5 -13   8  116.57   12.98
   5  13  -8   95.24    7.28
  -5  13   8  104.78   10.01
  -5  13   9  325.10   18.00
  -5 -13   9  280.32   15.37
  -5 -13  10   60.98   13.36
  -5  13  10   67.11   10.10
  -5  13  11  242.33   17.05
  -5 -13  11  211.25   13.16
  -5 -13  12   36.19   10.74
  -5  13  12   36.38   10.64
  -5 -13  13   49.98   11.59
  -5  13  13   43.83   11.18
  -5 -13  14   -0.32   11.46
  -5  13  14    6.92   11.73
  -5 -13  15   20.77   17.88
  -5  13  15   17.96   12.61
  -5 -15   1  175.92   11.19
   5 -15  -1  168.67   13.24
   5  15  -1  182.07   10.41
  -5 -15   2   73.25    9.33
   5  15  -2   63.06   10.57
  -5  15   2   50.16    4.24
  -5 -15   3   49.91    9.11
   5  15  -3   19.90    8.61
  -5 -15   4  180.87   14.86
   5  15  -4  153.55   10.78
  -5  15   4  194.05   11.98
  -5 -15   5  198.07   12.26
   5  15  -5  179.94   12.20
  -5  15   5  190.36   12.33
  -5 -15   6   52.93    9.74
   5  15  -6   55.47    6.60
  -5  15   6   46.31   10.32
  -5  15   7  156.79   12.23
  -5 -15   7  164.33   15.15
   5  15  -7  142.44    9.13
   5  15  -8   81.42    7.19
  -5 -15   8   91.12   11.02
  -5  15   8   78.06   11.22
  -5 -15   9  109.96   15.53
  -5  15   9   95.85   11.89
  -5 -15  10   78.47   11.85
  -5  15  10   85.15   12.21
  -5 -15  11  -13.22   15.80
  -5  15  11  -10.75   11.64
  -5 -15  12    7.30   12.45
  -5  15  12   -1.90   12.19
  -5 -15  13   -0.96   19.83
  -5  15  13    1.12   12.52
  -5 -17   1   22.00   14.95
   5  17  -1   31.84    7.88
   5 -17  -1   32.94   10.87
   5 -17  -2   -4.67   10.67
  -5 -17   2    9.21   14.84
   5  17  -2    8.29   10.34
  -5 -17   3   65.61   11.15
   5 -17  -3   74.14   15.92
   5  17  -3   74.17    7.97
  -5 -17   4   -8.44   10.49
   5  17  -4    6.58    9.81
  -5  17   5   61.08   11.46
  -5  17   6   75.16   16.31
  -5 -17   7   12.94   11.33
  -5  17   7   -0.11   11.74
  -5 -17   8   17.45   11.53
  -5  17   8   20.12   12.30
  -5 -17   9   65.64   12.92
  -5  17   9   88.32   18.90
  -5 -17  10    5.27   13.65
  -5  17  10   18.67   13.30
  -5 -19   1   16.88   18.18
   5 -19  -1    9.06   12.82
   5 -19  -2   10.63   13.07
  -5 -19   2    5.95   17.84
   5 -19  -3   14.97   13.20
  -5 -19   3   24.20   18.04
  -5  19   4   22.99   13.77
  -4   0   1   -0.55    1.65
   4   0  -1    1.69    2.02
   4   0  -1    6.45    3.44
  -4   0   212410.70  509.32
  -4   0   213319.36  483.06
   4   0  -212414.76  457.84
   4   0  -213391.35  475.05
  -4   0   411372.42  446.04
  -4   0   411788.79  393.56
   4   0  -411463.42  435.67
  -4   0   5    0.11    2.96
  -4   0   5    0.76    3.38
   4   0  -5   -3.38    3.05
  -4   0   6  186.50    8.47
   4   0  -6  180.76   12.32
  -4   0   7    5.60    3.73
   4   0  -7   -4.07    3.73
   4   0  -7   -0.67    1.44
  -4   0   8  730.08   27.08
   4   0  -8  717.72   27.50
   4   0  -8  749.85   34.75
  -4   0   9   -5.37    4.28
   4   0  -9   -0.34    4.31
   4   0  -9    0.67    2.22
  -4   0  10 8125.24  328.83
   4   0 -10 7833.96  348.21
   4   0 -10 7429.07  340.50
  -4   0  11   -8.11    4.82
   4   0 -11   -0.87    3.04
  -4   0  12  409.96   16.36
   4   0 -12  401.63   16.38
  -4   0  13   -3.06    7.99
   4   0 -13    1.42    5.24
  -4   0  14   -1.20    8.53
   4   0 -14   -1.97    4.15
  -4   0  15   -6.45    9.29
   4   0 -15    1.31    4.59
  -4   0  16    0.11   10.26
   4   0 -16   -5.46    6.99
  -4   0  17   -2.62   11.02
   4   0 -17    5.56    5.56
  -4   0  18   20.17    8.94
  -4   0  19   -4.36    9.48
  -4   0  20   94.78   12.10
  -4  -2   1 5814.08  219.41
  -4  -2   1 6224.45  211.28
   4  -2  -1 5871.63  268.60
   4  -2  -1 6205.84  253.44
   4  -2  -1 6052.31  216.56
   4   2  -1 6110.80  240.07
   4   2  -1 6104.15  230.63
   4   2  -1 6112.48  235.64
  -4   2   1 5899.79  227.76
  -4   2   1 6280.25  229.14
  -4   2   1 5832.22  250.47
  -4  -2   2  431.94   15.16
  -4  -2   2  443.09   17.19
   4  -2  -2  430.70   17.85
   4  -2  -2  467.96   17.14
   4   2  -2  443.20   19.27
   4   2  -2  433.24   19.46
   4   2  -2  445.34   17.70
  -4   2   2  444.88   17.23
  -4   2   2  436.98   15.12
  -4   2   2  429.95   16.31
  -4  -2   3   -4.81    3.61
   4  -2  -3   -1.68    2.35
   4  -2  -3    0.00    0.77
   4   2  -3   -0.34    2.50
   4   2  -3    3.07    4.93
   4   2  -3  -11.91   10.09
  -4   2   3    0.33    2.45
  -4  -2   4 1679.62   66.85
  -4  -2   4 1751.84   60.47
   4  -2  -4 1685.39   70.89
   4   2  -4 1746.19   60.79
   4   2  -4 1737.58   70.97
   4   2  -4 1715.95   67.07
  -4   2   4 1682.70   62.50
  -4  -2   5 1915.20   64.77
  -4  -2   5 1994.57   69.48
   4  -2  -5 1995.45   70.73
   4   2  -5 1982.80   66.50
  -4   2   5 1970.90   64.85
  -4  -2   6 3134.24  125.37
  -4  -2   6 3385.91  137.02
   4  -2  -6 3192.35  106.81
   4  -2  -6 3271.91  139.02
   4   2  -6 3194.68  117.23
  -4   2   6 3144.46  107.31
  -4  -2   7  726.47   27.30
   4  -2  -7  729.22   35.11
   4  -2  -7  724.71   25.91
   4   2  -7  732.40   24.33
  -4   2   7  716.74   25.46
  -4  -2   7  698.75   28.53
  -4  -2   8   78.63    5.12
  -4  -2   8   76.31    5.47
   4  -2  -8   84.90    5.31
   4  -2  -8   79.09    3.21
   4   2  -8   84.67    6.85
  -4   2   8   78.06    6.51
  -4  -2   9   -1.42    6.10
  -4  -2   9   -0.11    6.55
   4  -2  -9    5.76    4.40
   4  -2  -9    0.00    3.43
   4  -2  -9    1.10    2.20
   4   2  -9    1.26    6.51
  -4   2   9    5.29    4.30
  -4  -2  10  639.48   22.65
  -4  -2  10  569.77   29.98
   4  -2 -10  597.77   26.61
   4  -2 -10  642.08   22.33
   4  -2 -10  631.42   25.25
   4   2 -10  563.51   32.68
  -4   2  10  618.16   20.09
  -4  -2  11  228.20    9.62
   4  -2 -11  227.11   13.74
   4  -2 -11  232.70   10.67
  -4   2  11  215.47   11.01
  -4  -2  12    6.54    5.45
   4  -2 -12    2.79    4.35
   4  -2 -12   -0.44    3.62
  -4   2  12    7.80    5.49
  -4  -2  13  303.33   13.34
   4  -2 -13  298.97   15.47
   4  -2 -13  282.13   16.65
   4   2 -13  315.30   14.39
  -4   2  13  290.61   14.29
  -4  -2  14 1441.73   53.93
   4  -2 -14 1419.93   80.86
   4   2 -14 1466.55   56.11
  -4   2  14 1382.30   62.05
  -4  -2  15  318.34   14.31
   4   2 -15  326.40   16.27
  -4   2  15  325.14   16.79
   4  -2 -15  319.98   15.71
  -4  -2  16  627.94   28.05
   4   2 -16  538.86   41.85
  -4   2  16  635.76   32.56
  -4  -2  17    3.59    7.94
   4   2 -17    0.98    6.40
  -4   2  17    1.20   11.38
  -4  -2  18  114.21   10.44
   4   2 -18  125.53   11.40
  -4   2  18   94.11   13.68
  -4  -2  19    3.69   10.42
  -4   2  19   11.16   13.79
  -4  -2  20   10.20   16.06
  -4   2  20   13.35   15.43
  -4  -4   1  843.01   33.96
  -4  -4   1  877.62   29.72
  -4  -4   1  882.31   37.64
   4  -4  -1  890.91   39.28
   4   4  -1  872.44   40.33
   4   4  -1  880.01   33.91
  -4   4   1  855.87   29.42
  -4   4   1  828.87   28.92
  -4  -4   2 3076.06  116.62
  -4  -4   2 3226.07  128.35
  -4  -4   2 3343.52  157.33
   4  -4  -2 3103.14  132.70
   4   4  -2 3146.29  112.69
   4   4  -2 3174.24  131.90
  -4   4   2 3085.93  114.68
  -4  -4   3 3087.06  119.41
  -4  -4   3 3234.60  114.13
  -4  -4   3 3240.48  119.18
   4  -4  -3 3176.55  110.65
   4   4  -3 3216.34  133.49
   4   4  -3 3213.14  110.99
  -4   4   3 3214.75  114.36
  -4  -4   4 1882.31   69.21
  -4  -4   4 1922.90   71.53
  -4  -4   4 1896.41   87.01
   4  -4  -4 1858.24   61.46
   4   4  -4 1909.64   62.74
   4   4  -4 1993.23   67.22
  -4   4   4 1863.41   62.63
  -4   4   4 1920.08   76.78
  -4  -4   5  277.06   10.16
  -4  -4   5  287.70   10.44
  -4  -4   5  280.07   10.88
   4  -4  -5  274.29   10.09
   4   4  -5  280.25   10.42
   4   4  -5  297.91   11.33
  -4   4   5  284.85   10.75
  -4  -4   618160.98  666.07
  -4  -4   619220.98  674.60
   4  -4  -618359.25  653.69
   4   4  -618596.90  679.24
  -4   4   618492.01  677.22
  -4  -4   7   33.85    4.34
  -4  -4   7   31.41    4.30
   4  -4  -7   30.90    4.40
   4   4  -7   38.57    4.62
  -4   4   7   21.23    4.67
  -4  -4   8 2802.01   89.53
  -4  -4   8 2810.78  130.37
   4  -4  -8 2647.45  111.99
   4   4  -8 2738.26  123.71
  -4   4   8 2755.56  101.33
  -4  -4   9  891.58   28.93
  -4  -4   9  803.88   36.56
   4  -4  -9  747.57   37.97
   4   4  -9  816.47   42.10
  -4   4   9  880.88   60.37
  -4  -4  10  129.15    8.35
  -4  -4  10  108.65    6.75
   4  -4 -10  113.52    6.71
  -4   4  10  126.89    7.08
  -4  -4  11    7.48    5.31
   4  -4 -11    0.11    5.40
  -4   4  11    5.85    5.41
  -4  -4  12  300.56   11.75
   4  -4 -12  285.73   12.73
  -4   4  12  319.84   13.91
  -4  -4  13   30.37    6.51
   4  -4 -13   23.74    4.88
  -4   4  13   23.02    8.92
  -4  -4  14   23.11    7.05
  -4   4  14   19.59    6.82
  -4  -4  15 1567.64   73.96
   4   4 -15 1526.31   87.53
  -4   4  15 1719.65   73.35
  -4  -4  16  344.27   18.69
   4   4 -16  342.21   18.55
  -4   4  16  334.87   18.26
  -4  -4  17  133.83   11.28
   4   4 -17  119.47    9.16
  -4   4  17  145.63   11.98
  -4  -4  18    9.53   13.43
   4   4 -18    1.72   11.51
  -4   4  18   24.95   13.52
  -4  -4  19   -0.32   10.82
  -4   4  19   -5.72   10.44
  -4  -4  20   33.82   16.64
  -4   4  20   25.84   11.11
  -4  -6   1 1291.81   47.05
  -4  -6   1 1338.37   51.28
   4  -6  -1 1289.46   49.50
   4   6  -1 1305.03   64.15
   4   6  -1 1331.23   46.04
  -4   6   1 1263.74   43.98
  -4  -6   2  190.22    7.40
  -4  -6   2  188.23    7.61
  -4  -6   2  206.55    9.23
   4  -6  -2  188.57    7.61
   4   6  -2  186.72    8.36
   4   6  -2  213.08    8.85
  -4   6   2  181.14    8.40
  -4  -6   3    0.44    5.39
  -4  -6   3    3.43    2.55
  -4  -6   3    5.97    3.27
   4  -6  -3    4.24    3.78
   4   6  -3   15.45    4.18
   4   6  -3   -0.32    3.42
  -4   6   3   -3.06    3.85
  -4  -6   4  258.10    9.13
  -4  -6   4  249.07    9.87
  -4  -6   4  237.27   10.86
   4  -6  -4  234.39    9.40
   4   6  -4  222.40    9.45
   4   6  -4  258.48   11.04
  -4   6   4  250.39    9.51
  -4  -6   5    0.22    4.92
  -4  -6   5   -2.19    1.97
  -4  -6   5    0.00    3.44
   4  -6  -5   -2.39    5.81
   4   6  -5    0.70    6.18
   4   6  -5   -4.61    4.29
  -4   6   5    1.69    5.86
  -4  -6   6  431.21   15.62
  -4  -6   6  441.03   16.26
   4  -6  -6  450.73   15.98
   4   6  -6  436.63   19.54
   4   6  -6  456.04   18.58
  -4   6   6  446.33   16.10
  -4  -6   7  795.84   27.13
  -4  -6   7  752.28   27.32
  -4   6   7  819.10   29.98
   4  -6  -7  698.79   38.40
   4   6  -7  750.34   40.72
  -4   6   7  803.84   28.52
  -4  -6   8  609.21   22.06
  -4  -6   8  747.06   46.90
   4  -6  -8  491.34   30.26
   4   6  -8  542.97   29.88
  -4   6   8  563.39   24.39
  -4   6   8  530.26   23.43
  -4  -6   9   -2.06    7.14
  -4  -6   9    2.95    1.31
  -4  -6   9   -8.58    6.46
  -4   6   9    3.57    5.24
  -4  -6  10 1772.36   70.96
  -4  -6  10 1670.94  102.91
  -4   6  10 1895.26   80.43
  -4  -6  11   32.82    6.05
   4  -6 -11   35.40    7.50
  -4   6  11   38.08    6.33
  -4  -6  12   90.90    7.56
  -4   6  12   95.44   10.20
  -4  -6  13    7.23    9.18
  -4   6  13   14.83    6.86
  -4  -6  14  169.31    9.84
  -4   6  14  184.02   12.61
  -4  -6  15  190.69   13.30
  -4   6  15  174.92   10.62
  -4  -6  16   25.59    8.53
   4   6 -16    2.25   11.05
  -4   6  16   17.34    8.73
  -4  -6  17    2.70    9.06
   4   6 -17    0.54    8.36
  -4   6  17    3.75   13.14
  -4  -6  18  -14.99   13.91
   4   6 -18   -1.71    9.21
  -4   6  18   -3.97   10.16
  -4  -6  19   63.24   11.53
   4   6 -19   88.42   14.99
  -4   6  19   72.99   12.15
  -4  -8   1  378.38   13.41
  -4  -8   1  389.99   13.94
   4  -8  -1  350.41   14.80
   4   8  -1  396.83   16.69
  -4   8   1  386.30   13.99
  -4  -8   2  738.61   24.32
  -4  -8   2  725.21   24.56
   4  -8  -2  622.74   27.98
   4   8  -2  661.61   31.79
   4   8  -2  715.40   21.88
  -4   8   2  717.41   26.93
  -4  -8   3   94.75    5.82
  -4  -8   3   95.29    5.20
   4  -8  -3   89.70    7.61
   4   8  -3   97.71    6.42
   4   8  -3   98.25    8.04
  -4   8   3  101.04    6.11
  -4  -8   4 1299.60   44.61
  -4  -8   4 1264.12   60.88
   4  -8  -4 1245.16   52.49
   4   8  -4 1168.98   57.30
   4   8  -4 1337.45   42.04
  -4   8   4 1314.15   44.00
  -4  -8   5  625.56   21.82
  -4  -8   5  604.54   26.33
   4  -8  -5  548.64   25.53
   4   8  -5  542.52   27.02
   4   8  -5  623.20   21.54
  -4   8   5  628.30   22.20
  -4  -8   6  163.91    9.28
  -4  -8   6  155.50    7.17
   4   8  -6  179.77    9.92
  -4   8   6  140.07    8.02
  -4  -8   7 1186.31   41.47
  -4  -8   7 1084.18   67.72
   4   8  -7 1255.04   47.12
  -4   8   7 1219.62   50.87
  -4  -8   8  442.45   16.76
  -4  -8   8  396.69   23.43
  -4   8   8  435.62   17.67
  -4   8   8  433.01   18.03
  -4  -8   9   11.04    5.95
  -4  -8   9    6.31    4.85
  -4   8   9    8.97    6.05
  -4   8   9    6.83    2.05
  -4  -8  10  424.88   15.18
  -4  -8  10  373.42   25.17
  -4   8  10  454.52   20.16
  -4   8  10  436.03   22.89
  -4  -8  11    2.26    6.47
  -4   8  11    3.46    6.70
  -4  -8  12   85.00    7.87
  -4   8  12   72.75    8.02
  -4  -8  13   13.78   10.23
  -4   8  13    4.34   10.68
  -4   8  14  193.32   11.23
  -4  -8  14  194.26   11.00
  -4  -8  15   19.48    8.61
  -4   8  15   12.88    8.99
  -4  -8  16  139.41   14.32
  -4   8  16  133.76   11.32
  -4  -8  17   -2.69   10.00
   4   8 -17   -7.50    9.86
  -4   8  17    4.43   14.63
  -4  -8  18   14.29   10.96
   4   8 -18   15.93   11.23
  -4   8  18    3.55   11.19
  -4 -10   1   29.31    7.22
  -4 -10   1   14.09    7.21
   4  10  -1   18.92    5.98
  -4  10   1   20.42    7.40
  -4 -10   2  603.01   24.55
   4  10  -2  642.42   21.34
  -4  10   2  600.03   23.88
  -4 -10   3   20.68    5.47
   4  10  -3   40.23    6.01
  -4  10   3   20.18    7.78
  -4 -10   4   99.20   16.73
   4  10  -4   87.82    5.36
  -4  10   4   93.11    6.89
  -4 -10   5   84.76    6.88
  -4 -10   5   74.09    7.25
   4  10  -5   72.85    5.16
  -4  10   5   69.32    6.89
  -4 -10   6 4361.82  175.60
  -4 -10   6 4250.06  250.56
   4  10  -6 4558.32  197.93
  -4  10   6 4506.16  177.91
  -4 -10   7 1128.77   43.97
  -4 -10   7  986.19   61.85
   4  10  -7 1156.52   43.08
  -4  10   7 1108.46   44.83
  -4 -10   8 2100.38   77.02
  -4 -10   8 1844.80  108.13
  -4  10   8 2156.54   88.51
  -4 -10   9  242.00   10.75
  -4 -10   9  199.30   12.76
  -4  10   9  249.54   11.59
  -4  10   9  239.33   12.51
  -4 -10  10   72.49    9.73
  -4  10  10   16.93    7.40
  -4 -10  11  112.47    9.07
  -4  10  11  109.04    9.41
  -4 -10  12    4.20   11.09
  -4  10  12    3.13    8.05
  -4 -10  13  174.53   11.00
  -4  10  13  217.94   14.86
  -4  10  14   35.55   13.37
  -4 -10  14   28.36    9.03
  -4 -10  15   68.07   14.07
  -4  10  15   51.77   14.47
  -4 -10  16  296.45   20.02
  -4  10  16  273.18   18.70
  -4 -10  17    1.50   11.15
  -4  10  17   -6.45   11.56
  -4 -12   1   47.77    9.16
   4  12  -1   68.39    7.60
  -4 -12   2  407.19   23.37
   4  12  -2  467.27   18.18
  -4  12   2  381.98   17.61
  -4 -12   3   52.92    8.29
   4  12  -3   53.69    5.37
  -4  12   3   47.15    9.09
  -4 -12   4   25.41    6.87
   4  12  -4   39.05    5.04
  -4  12   4   46.66   10.01
  -4 -12   5   39.12    7.30
   4  12  -5   45.46    5.05
  -4  12   5   42.53    7.54
  -4 -12   6  462.57   18.87
   4  12  -6  460.96   22.62
  -4  12   6  443.88   20.96
  -4 -12   7   28.47    7.50
   4  12  -7   31.74    6.39
  -4  12   7   26.44    7.65
  -4 -12   8  181.99   10.54
  -4  12   8  175.16   10.69
  -4 -12   9   14.94    7.90
  -4  12   9    4.72   11.46
  -4 -12  10  199.95   14.93
  -4  12  10  210.54   12.02
  -4 -12  11   25.77    9.06
  -4  12  11   19.04   12.77
  -4 -12  12   11.19    9.47
  -4  12  12    7.05    9.62
  -4  12  13   84.90   11.06
  -4 -12  13   94.80   14.73
  -4  12  14  265.90   18.10
  -4 -12  14  250.23   15.95
  -4 -12  15    1.61   11.15
  -4  12  15    0.56   11.37
  -4 -12  16    3.21   16.93
  -4  12  16   10.13   12.47
  -4 -14   1  161.54   10.02
   4 -14  -1  153.97   10.25
   4  14  -1  150.55    8.14
  -4  14   1  125.32   10.08
  -4 -14   2  252.00   14.27
   4  14  -2  239.21   12.64
  -4 -14   3   36.90    8.05
   4  14  -3   20.20    5.37
  -4 -14   4  556.34   26.36
   4  14  -4  557.69   29.63
  -4  14   4  557.60   27.57
  -4 -14   5    8.37    8.26
   4  14  -5    8.40    7.11
  -4  14   5   -0.90    8.41
  -4 -14   6   33.88    8.69
   4  14  -6   25.20    5.19
  -4  14   6   33.65    8.97
  -4  14   7   38.59    9.31
   4  14  -7   42.70    5.44
  -4 -14   7   42.95    8.89
  -4  14   8    0.22   13.34
  -4 -14   8   11.91   12.45
  -4 -14   9   13.30    9.19
  -4  14   9    1.57    9.75
  -4 -14  10  162.45   15.78
  -4  14  10  160.92   12.33
  -4  14  11    1.34   10.40
  -4 -14  11   12.28   10.56
  -4 -14  12    2.80   10.97
  -4  14  12   18.78   15.76
  -4  14  13   83.07   12.62
  -4 -14  13   62.84   12.47
  -4 -14  14   41.95   13.63
  -4  14  14   29.45   12.49
  -4 -16   1    5.00    9.02
   4 -16  -1   -1.33   13.09
   4  16  -1   -3.78    6.48
  -4 -16   2   14.23    9.13
   4 -16  -2    2.56    9.45
   4  16  -2    0.11    8.94
  -4 -16   3   24.32   13.25
   4 -16  -3   34.64    9.91
   4  16  -3   31.18    8.60
  -4  16   3   15.46    7.28
  -4 -16   4   51.12   10.09
   4  16  -4   54.70    8.72
  -4 -16   5    0.00    9.76
   4  16  -5    5.08    8.10
  -4 -16   6   31.20   14.19
   4  16  -6   30.93    9.88
  -4  16   6   40.89   10.73
  -4  16   7   44.04   11.18
  -4 -16   7   29.22   10.50
  -4  16   8  153.48   17.44
  -4 -16   8  164.40   13.63
  -4 -16   9   83.22   11.99
  -4  16   9   90.63   12.63
  -4 -16  10  136.35   13.81
  -4  16  10  136.95   14.08
  -4 -16  11   -8.40   12.70
  -4  16  11    0.45   12.50
  -4 -16  12   -4.19   14.29
  -4  16  12   -6.14   18.18
  -4 -18   1   27.77   11.61
   4 -18  -1   10.17   16.37
   4  18  -1   16.81    7.87
  -4 -18   2  -11.93   11.28
   4 -18  -2   -5.21   11.41
  -4 -18   3   27.09   11.59
   4 -18  -3   27.74   12.10
  -4 -18   4   56.63   12.02
   4 -18  -4   65.56   12.78
  -4 -18   5  -15.79   16.12
   4 -18  -5   -2.11   17.13
  -4  18   6   17.29   12.10
  -4  18   7    0.22   12.20
  -4  18   8   13.37   17.79
  -3  -1   1 6915.71  249.30
  -3  -1   1 7124.63  257.66
   3  -1  -1 7001.05  272.58
   3  -1  -1 7236.15  327.96
   3   1  -1 7024.28  266.21
  -3   1   1 7073.03  263.20
  -3   1   1 6873.10  230.27
   3  -1  -1 6541.85  250.59
   3   1  -1 6989.71  282.27
  -3   1   1 6898.81  266.99
  -3  -1   2  205.69    8.25
  -3  -1   2  219.00    7.38
   3  -1  -2  199.34    7.63
   3  -1  -2  210.27    8.11
   3   1  -2  212.81    7.58
   3   1  -2  235.30    8.84
  -3   1   2  205.37    7.57
  -3   1   2  203.93    7.22
  -3  -1   3 2840.50  103.37
  -3  -1   3 2972.30  106.37
   3  -1  -3 2901.67  109.94
   3   1  -3 2960.10  106.18
   3   1  -3 2933.98  126.93
  -3   1   3 2799.19  103.02
  -3  -1   4 6208.12  233.39
  -3  -1   4 6276.29  253.18
   3  -1  -4 6154.00  215.19
   3   1  -4 6260.40  263.73
  -3   1   4 6175.21  236.08
  -3  -1   521201.17  875.13
  -3  -1   524145.87  779.12
   3  -1  -522828.34  815.93
   3   1  -523997.76 1023.15
  -3   1   523284.58  921.32
  -3  -1   6 5020.15  176.72
   3  -1  -6 5146.43  168.09
   3   1  -6 5140.26  209.18
  -3   1   6 5098.79  187.01
   3  -1  -6 5036.78  205.46
  -3  -1   7 1160.86   41.71
   3  -1  -7 1141.88   38.17
   3  -1  -7 1186.28   43.69
  -3   1   7 1137.68   37.20
   3  -1  -7 1129.15   45.64
   3   1  -7 1078.73   43.32
  -3  -1   8  938.80   40.13
   3  -1  -8  961.40   39.92
   3  -1  -8  970.86   36.19
   3  -1  -8 1022.14   37.86
   3   1  -8  957.13   31.61
  -3   1   8  917.29   32.83
  -3  -1   9  185.64    8.57
   3  -1  -9  171.95    7.81
   3  -1  -9  188.13    7.72
   3  -1  -9  186.28    6.48
   3   1  -9  191.52    9.00
  -3   1   9  182.61    7.83
  -3  -1  10 2276.57   71.28
   3  -1 -10 2218.22   97.07
   3  -1 -10 2305.44   82.00
   3   1 -10 2132.45   96.80
  -3   1  10 2251.53   76.69
   3  -1 -10 2300.94   86.10
   3   1 -10 2117.49  123.61
  -3  -1  11 2866.89  110.48
   3  -1 -11 2905.26  133.09
   3   1 -11 2569.72  175.97
   3   1 -11 2836.28  107.71
  -3   1  11 2798.71  108.05
   3  -1 -11 2657.83  121.06
   3  -1 -12  912.64   37.92
   3   1 -12  902.08   36.10
  -3  -1  12  849.71   31.21
  -3   1  12  837.45   34.87
  -3  -1  13  232.97   11.62
   3  -1 -13  252.96   11.09
   3   1 -13  246.63   11.10
  -3   1  13  227.41   10.11
  -3  -1  14  184.09   12.58
   3  -1 -14  235.49   10.64
   3   1 -14  252.51   11.12
  -3   1  14  189.62   12.72
  -3  -1  15  193.39    9.85
   3  -1 -15  190.41   11.82
   3   1 -15  211.53   10.47
  -3   1  15  200.61   12.16
  -3  -1  16    7.64    6.98
   3  -1 -16   -0.98    7.20
   3   1 -16   -0.87    8.17
  -3   1  16    5.14   10.06
  -3  -1  17   34.54    7.95
   3  -1 -17   39.97    8.28
   3   1 -17   40.84    6.86
  -3   1  17   39.45   11.04
  -3  -1  18   24.27   12.41
   3   1 -18   10.89   10.23
  -3   1  18   28.40   12.24
  -3  -1  19   60.04    9.90
  -3   1  19   81.59   13.98
   3   3  -112441.25  431.32
  -3  -3   112210.78  540.40
  -3  -3   112433.79  471.22
  -3  -3   112882.86  480.08
   3  -3  -112264.04  524.04
   3   3  -112565.95  449.36
   3   3  -112668.34  482.37
  -3   3   112080.25  473.20
  -3  -3   2  931.94   33.16
  -3  -3   2  971.54   36.86
  -3  -3   2  947.79   38.36
   3  -3  -2  987.03   39.24
   3   3  -2  964.90   42.48
   3   3  -2  928.54   39.45
  -3   3   2  940.95   33.49
  -3  -3   320195.78  817.92
  -3  -3   320329.67  729.93
   3  -3  -319815.77  780.27
   3   3  -320618.85  810.32
   3   3  -318121.20  703.35
  -3   3   318595.85  723.55
  -3  -3   4 3307.26  127.91
  -3  -3   4 3409.17  134.31
  -3  -3   4 3396.42  139.63
   3  -3  -4 3436.14  121.81
   3   3  -4 3405.50  116.57
   3   3  -4 3362.44  126.45
  -3   3   4 3425.68  120.29
  -3  -3   5 1719.66   60.34
  -3  -3   5 1802.29   65.92
  -3  -3   5 1774.00   71.59
   3  -3  -5 1753.56   66.42
   3   3  -5 1782.94   59.99
  -3   3   5 1760.39   64.72
  -3  -3   6 2163.77   78.49
  -3  -3   6 2307.93  100.36
   3  -3  -6 2244.97   73.38
   3   3  -6 2208.99   80.70
  -3   3   6 2291.74   78.24
  -3  -3   7 2049.97   72.78
  -3  -3   7 2057.25   82.13
   3  -3  -7 2085.30   74.58
   3   3  -7 2152.96   84.78
  -3   3   7 2081.98   74.61
  -3  -3   8   89.27    9.12
  -3  -3   8   99.02    5.45
   3  -3  -8   91.41    5.52
   3  -3  -8  102.94    4.64
   3   3  -8   95.11    5.63
  -3   3   8   85.84    5.31
   3  -3  -9  226.99   11.51
  -3  -3   9  237.68   10.45
  -3  -3   9  262.68    9.40
   3  -3  -9  267.96   26.72
   3   3  -9  237.19   12.21
  -3   3   9  254.69   10.07
   3  -3 -10   92.42    4.81
  -3   3  10   98.16    5.96
  -3  -3  10   98.31    5.89
  -3  -3  10   83.49    6.04
   3  -3 -10   90.66    7.66
   3   3 -10   77.76    6.22
  -3  -3  11   -0.65    6.98
   3  -3 -11    3.68    5.13
  -3   3  11    0.33    4.96
  -3  -3  12  427.26   15.87
   3  -3 -12  411.79   22.51
  -3   3  12  472.98   20.28
  -3  -3  13  209.39   10.92
   3  -3 -13  164.95    9.97
   3   3 -13  213.66    8.98
  -3   3  13  190.53    9.47
  -3  -3  14  401.14   15.96
   3   3 -14  428.01   20.22
  -3   3  14  441.09   20.68
  -3  -3  15   -7.40    9.58
   3   3 -15    4.31    8.52
  -3   3  15    3.40    6.81
   3   3 -16    0.22    6.58
  -3   3  16    1.76    7.35
  -3  -3  16    0.87    7.18
  -3  -3  17   18.25    8.04
  -3   3  17   25.35   11.19
   3   3 -17   31.00    7.45
  -3  -3  18    7.92    8.90
   3   3 -18   12.54   11.35
  -3   3  18   10.75   12.51
  -3   3  19    9.00    9.55
  -3  -3  19    7.80   10.29
  -3  -5   1  692.26   29.49
   3   5  -1  729.90   31.56
   3  -5  -1  721.72   27.09
  -3  -5   1  713.06   24.50
   3   5  -1  746.40   24.58
  -3   5   1  711.21   25.78
   3   5  -2 1269.74   46.50
  -3  -5   2 1189.54   43.57
  -3  -5   2 1283.55   49.89
   3  -5  -2 1246.93   51.57
   3   5  -2 1189.34   46.40
  -3   5   2 1215.10   41.40
  -3  -5   3 7504.01  305.76
  -3  -5   3 7939.55  257.72
   3  -5  -3 7710.02  269.67
   3   5  -3 7732.08  289.53
   3   5  -3 7688.20  265.69
  -3   5   3 7436.63  282.00
  -3   5   4  714.53   27.16
   3   5  -4  733.69   24.96
  -3  -5   4  706.45   25.59
  -3  -5   4  702.03   24.11
   3  -5  -4  737.13   24.61
   3   5  -4  708.37   29.94
  -3  -5   5  478.81   16.15
  -3  -5   5  458.18   15.80
   3  -5  -5  472.64   16.31
   3   5  -5  450.36   19.29
   3   5  -5  508.26   21.07
  -3   5   5  489.94   18.94
  -3  -5   6  179.24   28.84
  -3  -5   6  149.81    7.30
   3  -5  -6  146.23    6.70
   3   5  -6  139.69    7.32
  -3   5   6  228.64   21.77
  -3   5   6  162.54    6.34
  -3  -5   7 2293.01   76.78
   3  -5  -7 2232.83   88.22
  -3   5   7 2460.16   86.46
  -3  -5   7 2412.93   91.95
   3   5  -7 2343.44  114.49
  -3   5   7 2364.11   79.53
  -3  -5   8  709.47   27.34
  -3  -5   8  697.44   28.43
   3  -5  -8  651.18   35.49
   3   5  -8  699.86   31.12
  -3   5   8  744.58   31.14
  -3   5   8  721.07   26.53
  -3  -5   9  230.62    9.03
  -3  -5   9  224.41   44.27
   3  -5  -9  198.26   11.96
   3  -5  -9  219.11    9.48
   3   5  -9  219.99   11.31
  -3   5   9  232.85   11.46
  -3  -5  10   32.80    1.85
  -3  -5  10   32.76    5.21
  -3  -5  10   32.39    7.01
   3  -5 -10   30.72    4.61
  -3   5  10   33.51    5.33
  -3  -5  11 1032.95   40.37
  -3  -5  11 1008.79   51.01
  -3  -5  11  888.98   55.06
   3  -5 -11  857.71   58.51
  -3   5  11 1033.69   39.61
  -3  -5  12   56.61    8.46
   3  -5 -12   62.97    5.88
  -3   5  12   61.94    6.53
  -3  -5  13  877.73   39.16
  -3   5  13  859.18   35.85
  -3  -5  14   16.37    6.83
  -3   5  14   23.73    6.95
  -3  -5  15 1213.47   51.47
   3   5 -15 1117.96   56.22
  -3   5  15 1136.60   56.53
  -3  -5  16   71.92    8.67
   3   5 -16   66.87    8.27
  -3   5  16   60.76    8.60
  -3  -5  17  133.31   10.29
   3   5 -17  128.45   13.11
  -3   5  17  157.21   13.78
  -3  -5  18    2.05    9.29
   3   5 -18    3.22    9.12
  -3   5  18   -4.19    9.48
  -3  -5  19   23.74   10.68
   3   5 -19   26.52   10.52
  -3   5  19   19.08   10.59
  -3  -7   1  173.28    7.61
   3  -7  -1  167.74    8.20
   3   7  -1  176.95    8.74
  -3   7   1  172.37    7.45
  -3  -7   2   10.03    3.86
   3  -7  -2   12.34    4.04
   3   7  -2   10.30    6.02
   3   7  -2   17.01    4.41
  -3   7   2    9.62    4.07
   3   7  -3 1496.07   65.39
  -3  -7   3 1512.89   48.92
  -3  -7   3 1531.06   56.69
   3  -7  -3 1502.33   56.23
   3   7  -3 1580.82   55.28
  -3   7   3 1518.68   52.89
  -3  -7   4  643.39   23.67
   3   7  -4  627.67   26.14
  -3  -7   4  643.97   22.71
   3  -7  -4  607.74   25.56
   3   7  -4  653.11   28.84
  -3   7   4  652.31   23.94
  -3  -7   5 5559.32  191.95
  -3  -7   5 5986.44  208.64
   3  -7  -5 5496.01  241.85
   3   7  -5 5778.14  257.94
   3   7  -5 5881.12  231.26
  -3   7   5 5604.76  212.15
  -3  -7   6   19.44    4.81
   3   7  -6    9.23    4.91
  -3  -7   6    8.21    6.46
   3  -7  -6    8.66    6.50
   3   7  -6    9.29    3.46
  -3   7   6    3.61    4.63
  -3   7   7  765.35   28.30
  -3  -7   7  769.61   59.70
  -3  -7   7  771.07   32.46
   3  -7  -7  701.32   38.93
   3   7  -7  702.90   37.88
  -3  -7   8  140.50    7.19
  -3  -7   8  124.37    7.41
  -3   7   8  139.50    7.41
  -3   7   8  142.53    5.45
  -3   7   9   38.06    7.95
  -3  -7   9   45.45    5.75
  -3  -7   9   40.49    6.28
  -3   7   9   40.55    2.84
  -3  -7  10  197.19   11.39
  -3  -7  10  156.10   10.72
  -3   7  10  211.49    9.39
  -3   7  10  185.25    9.33
  -3  -7  11   43.69    6.27
  -3  -7  11   52.98    6.10
  -3   7  11   65.30    9.14
  -3  -7  12   -2.05    6.16
  -3  -7  12    2.05    2.16
  -3   7  12   -4.00    9.01
  -3  -7  13    8.97    9.29
  -3   7  13   18.21    9.77
  -3  -7  14   40.49   10.26
  -3   7  14   28.40   10.54
  -3  -7  15  232.39   12.45
  -3   7  15  228.43   13.20
  -3  -7  16   15.64    8.52
   3   7 -16   17.60   12.13
  -3   7  16   27.69    8.86
  -3  -7  17  106.26   14.23
   3   7 -17  111.39   11.27
  -3   7  17  121.14   14.95
  -3  -7  18    8.61   10.12
   3   7 -18    3.85    9.95
  -3   7  18   11.29   10.52
  -3  -7  19   26.12   11.07
   3   7 -19   50.65   16.03
  -3   7  19   48.40   15.95
  -3  -9   1  968.85   29.82
  -3  -9   1  838.93   46.26
   3  -9  -1  856.23   38.64
   3   9  -1 1033.54   38.68
  -3   9   1  961.03   40.01
  -3   9   2  575.92   22.44
   3   9  -2  641.09   21.86
  -3  -9   2  631.40   19.48
  -3  -9   2  546.16   30.71
   3  -9  -2  561.87   28.81
  -3   9   3 1340.49   49.73
  -3  -9   3 1334.01   43.70
   3  -9  -3 1198.97   59.90
   3   9  -3 1383.63   60.56
  -3  -9   4   43.90    5.38
  -3  -9   4   44.61    4.07
   3   9  -4   44.72    3.85
  -3   9   4   43.26    5.65
  -3  -9   5 1162.08   40.10
  -3  -9   5 1152.28   53.99
   3   9  -5 1204.97   41.68
  -3   9   5 1150.77   44.47
  -3  -9   6    0.88    5.36
  -3  -9   6    8.28    5.18
   3   9  -6    4.00    3.67
  -3   9   6   10.95    7.90
  -3  -9   7 2827.95  104.38
  -3   9   7 3049.88  112.03
  -3  -9   7 2782.32  166.74
  -3   9   8  320.31   15.77
  -3  -9   8  305.98   13.63
  -3  -9   8  302.14   13.00
  -3  -9   9  244.85   10.45
  -3  -9   9  214.52   12.72
  -3   9   9  265.44   12.70
  -3   9   9  239.19   16.32
  -3  -9  10   62.69    7.15
  -3  -9  10   54.45    7.64
  -3   9  10   57.60    7.29
  -3   9  10   56.64    3.87
  -3  -9  11   15.56    6.92
  -3   9  11   16.55    7.05
  -3   9  12    2.57    7.37
  -3  -9  12   -2.37    7.12
  -3  -9  13   12.83    7.44
  -3   9  13   29.54   11.04
  -3  -9  14   10.12    8.08
  -3   9  14   19.26   11.80
  -3  -9  15  265.24   16.30
  -3   9  15  234.32   13.47
  -3  -9  16   36.98    9.89
  -3   9  16   34.89   10.00
  -3  -9  17   57.24   10.85
   3   9 -17   69.18   15.99
  -3   9  17   56.31   11.11
  -3  -9  18    6.76   11.26
   3   9 -18   11.34   11.55
  -3   9  18   14.21   15.43
  -3 -11   1  904.30   38.04
   3  11  -1  973.82   42.84
  -3 -11   2  274.52   12.61
   3  11  -2  283.03   10.82
  -3  11   2  254.40   11.89
   3  11  -3  742.82   30.12
  -3 -11   3  774.26   30.16
  -3  11   3  737.54   27.90
   3  11  -4  217.80    8.82
  -3 -11   4  184.53   10.52
  -3  11   4  208.87   11.03
  -3 -11   5    7.00    6.23
   3  11  -5    6.45    3.87
  -3  11   5   15.42    9.01
  -3 -11   6  292.65   13.24
   3  11  -6  276.65   11.73
  -3  11   6  281.31   12.85
  -3 -11   7  246.00   11.25
  -3 -11   7  221.48   11.81
   3  11  -7  229.23    9.84
  -3  11   7  236.73   11.15
  -3  11   8   -0.67    9.78
  -3 -11   8    2.18    6.74
  -3 -11   8   10.56    7.04
  -3 -11   9  488.98   26.86
  -3  11   9  470.72   25.29
  -3 -11  10   91.60   11.37
  -3  11  10   61.43    8.41
  -3 -11  11  406.80   20.18
  -3  11  11  425.45   20.41
  -3 -11  12   27.72    8.74
  -3  11  12   19.34   11.96
  -3 -11  13   10.34    9.05
  -3  11  13    0.22    9.04
  -3 -11  14    9.03    9.46
  -3  11  14    3.57    9.59
  -3 -11  15   35.23   14.39
  -3  11  15   22.38   10.36
  -3 -11  16   12.23   11.05
  -3  11  16   11.02   11.35
  -3 -11  17    0.11   12.00
  -3  11  17   -1.11   25.91
  -3 -13   1 1325.08   50.44
   3 -13  -1 1274.25   63.19
   3  13  -1 1299.53   56.03
  -3  13   1 1170.28   80.21
  -3 -13   2   12.12    6.88
   3  13  -2    0.75    4.63
  -3 -13   3   37.68   10.05
  -3  13   3   26.72    7.38
   3  13  -3   34.65    6.55
  -3 -13   4  100.97    8.52
   3  13  -4  100.46    5.81
  -3  13   4   84.10    8.62
  -3 -13   5 2113.72   84.27
   3  13  -5 2052.48  118.29
  -3  13   5 2137.88   79.73
  -3 -13   6  178.69   12.87
   3  13  -6  174.48    9.35
  -3  13   6  227.87   13.80
  -3 -13   7   41.56    8.16
   3  13  -7   31.61    4.47
  -3  13   7   50.24   11.55
  -3 -13   8    5.43    8.04
  -3  13   8    7.40    8.30
  -3 -13   9   75.24   12.47
  -3  13   9   45.37    9.07
  -3 -13  10   -7.25    8.87
  -3  13  10  -15.56   12.53
  -3 -13  11   89.74   10.49
  -3  13  11   94.35   10.62
  -3 -13  12   -5.61    9.70
  -3  13  12    3.57    9.83
  -3 -13  13   82.21   15.50
  -3  13  13   65.03   15.39
  -3 -13  14    0.75   11.28
  -3  13  14    3.90   15.60
  -3 -13  15   23.49   12.12
  -3  13  15   34.51   17.37
  -3 -15   1    2.40    8.07
   3 -15  -1   12.76    8.43
   3  15  -1    0.76    5.62
  -3  15   1   18.04    5.17
  -3 -15   2   -6.65    8.07
   3 -15  -2   -2.89    8.34
   3  15  -2    1.18    7.53
  -3  15   2   -0.89    5.80
  -3 -15   3   -4.36    8.28
   3  15  -3    0.00    4.94
  -3 -15   4   17.20   12.09
   3  15  -4   20.12    7.10
  -3 -15   5  174.20   11.43
   3  15  -5  183.24    9.97
  -3  15   5  171.68   11.84
  -3 -15   6  114.03   13.70
   3  15  -6   99.83    8.28
  -3  15   6  112.26   10.84
  -3 -15   7  112.04   10.65
  -3  15   7  135.19   15.09
  -3 -15   8   -7.81   13.55
  -3  15   8   10.17   10.05
  -3 -15   9   37.02   10.18
  -3  15   9   44.11   10.72
  -3 -15  10   80.40   11.79
  -3  15  10   77.24   11.72
  -3 -15  11  371.33   25.43
  -3  15  11  355.58   24.34
  -3 -15  12   -8.94   11.85
  -3  15  12    3.01   11.70
  -3 -15  13   16.67   18.71
  -3  15  13   10.24   12.47
  -3 -17   1   64.75   14.58
   3 -17  -1   45.90   10.84
   3  17  -1   40.00    6.90
  -3 -17   2   31.11   14.25
   3 -17  -2    5.98   10.41
   3  17  -2   42.04    9.89
  -3 -17   3   35.66   10.54
   3 -17  -3   40.05   10.87
   3  17  -3   26.25    6.24
  -3 -17   4    8.26   10.32
   3 -17  -4   -1.33   10.55
  -3 -17   5   71.09   15.41
   3 -17  -5   35.47   11.45
  -3  17   6   -4.55   10.63
  -3  17   7    4.33   11.05
  -3  17   8    2.38   15.90
  -3 -17   9   37.27   12.10
  -3  17   9   37.52   12.80
  -3 -17  10   32.15   17.91
  -3  17  10   31.38   18.03
  -3 -19   1    9.12   17.92
   3 -19  -1   -9.70   12.57
  -3 -19   2    8.14   12.81
   3 -19  -2    9.50   12.92
  -3 -19   3   31.88   13.23
   3 -19  -3   38.59   13.27
  -3 -19   4   -2.38   12.46
   3 -19  -4  -10.07   12.73
  -3 -19   5  182.63   17.22
   3 -19  -5  184.48   16.96
  -2   0   1    1.11    1.55
  -2   0   2 6357.95  245.17
  -2   0   3    1.66    1.88
   2   0  -3    3.25    1.79
  -2   0   4   56.34    3.43
   2   0  -4   59.15    3.04
  -2   0   5    4.64    2.43
   2   0  -5   -4.38    2.36
   2   0  -5    2.78    1.33
   2   0  -6  101.45    6.42
  -2   0   6   85.73    4.31
   2   0  -6   90.70    3.56
   2   0  -7    2.25   14.53
  -2   0   7   12.90    7.39
   2   0  -7   -0.22    1.44
   2   0  -7   -0.76    2.17
  -2   0   8   21.71    3.64
   2   0  -8   19.96    3.72
   2   0  -8   20.64    2.72
  -2   0   9   -1.65    5.17
   2   0  -9   -0.90    3.95
   2   0  -9   -4.46    3.92
  -2   0  10   67.41    6.38
   2   0 -10   61.51    5.21
   2   0 -10   58.98    4.15
  -2   0  11   -5.05    6.15
   2   0 -11   -2.60    4.76
   2   0 -11    3.93    4.91
  -2   0  12  478.09   15.97
   2   0 -12  413.91   20.36
   2   0 -12  484.31   18.07
  -2   0  13    8.87    5.15
   2   0 -13   -0.11    6.12
  -2   0  14  262.06   12.82
   2   0 -14  283.79   13.80
  -2   0  15    2.40    6.12
   2   0 -15    6.45    5.36
  -2   0  16  306.23   16.40
   2   0 -16  244.65   20.65
  -2   0  17    2.62    7.20
   2   0 -17   -4.80    9.06
  -2   0  18   46.01   11.67
   2   0 -18   38.46    7.74
  -2   0  19   -0.44   12.43
  -2  -2   1 5454.53  219.31
  -2  -2   1 5563.87  187.22
   2  -2  -1 5514.71  213.59
   2   2  -1 5522.55  192.77
   2   2  -1 5462.50  204.70
   2   2  -1 5441.73  202.70
  -2   2   1 5505.10  222.17
  -2  -2   2  807.49   30.18
  -2  -2   2  822.73   28.73
  -2  -2   2  815.99   27.69
   2  -2  -2  798.51   28.30
   2   2  -2  830.86   29.87
   2   2  -2  830.94   29.68
  -2   2   2  813.31   28.38
   2   2  -3 5896.56  232.02
  -2   2   3 5764.59  225.16
  -2  -2   3 5767.66  223.88
  -2  -2   3 5870.13  226.53
   2  -2  -3 6130.77  238.22
   2   2  -3 6062.68  221.19
  -2   2   4 2545.19   91.09
   2   2  -4 2379.04   87.99
  -2  -2   4 2497.08   99.98
  -2  -2   4 2454.93  105.31
   2  -2  -4 2421.08   84.75
  -2  -2   5   22.35    1.63
   2   2  -5   -4.99    2.72
  -2   2   5    0.33    3.22
  -2  -2   5   11.07    3.18
  -2  -2   5   -0.44    5.35
   2  -2  -5    1.91    2.58
   2  -2  -5    1.21    1.32
  -2  -2   613249.75  500.44
   2  -2  -613671.05  459.09
   2  -2  -613720.74  500.45
   2  -2  -613488.68  489.87
   2   2  -614002.62  453.13
  -2   2   612911.42  486.17
  -2  -2   7 1441.89   49.72
  -2  -2   7 1459.59   55.43
   2  -2  -7 1507.70   48.88
   2  -2  -7 1460.34   56.89
   2  -2  -7 1448.76   48.86
   2   2  -7 1451.07   48.69
  -2   2   7 1408.10   53.94
   2  -2  -8    2.47    3.60
  -2  -2   8   13.37    5.04
  -2  -2   8    4.95    1.76
   2  -2  -8    5.25    3.69
   2  -2  -8    3.20    1.99
   2   2  -8   -0.46    3.64
  -2   2   8    2.21    3.53
   2   2  -9 3251.76  166.78
  -2  -2   9 3383.03  118.88
  -2  -2   9 3352.18  132.65
   2  -2  -9 3253.37  162.41
   2  -2  -9 3438.78  175.00
   2  -2  -9 3332.93  123.15
  -2   2   9 3337.19  111.95
   2   2 -10 3917.59  243.85
  -2   2  10 4037.72  151.81
  -2  -2  10 4025.82  143.95
  -2  -2  10 4146.57  160.99
   2  -2 -10 4008.70  166.95
   2  -2 -10 3960.31  170.25
   2  -2 -10 4200.76  177.13
   2   2 -11    1.95    4.92
  -2   2  11   -3.52    4.62
  -2  -2  11  -11.94    6.46
   2  -2 -11   10.58    5.29
   2  -2 -11    4.81    4.92
   2  -2 -11    2.53    2.96
   2   2 -11   -7.88    5.94
   2   2 -12  186.75    9.74
  -2  -2  12  193.13    8.45
   2  -2 -12  170.84    8.35
  -2   2  12  188.96    9.79
  -2   2  13 1268.53   55.72
  -2  -2  13 1310.70   51.15
   2  -2 -13 1346.80   57.16
   2   2 -13 1338.22   56.54
  -2  -2  14  156.53    8.75
   2  -2 -14  137.82    8.74
   2   2 -14  164.74    9.87
  -2   2  14  155.94    8.45
   2   2 -15  118.32    7.60
  -2  -2  15  105.37    7.75
   2  -2 -15   99.71    8.28
  -2   2  15  101.81    7.89
   2  -2 -16   45.38    5.87
  -2  -2  16   46.50    9.80
   2   2 -16   43.27    9.65
  -2   2  16   45.24   10.08
  -2  -2  17    1.09    7.50
   2   2 -17    8.90    7.27
  -2   2  17   -6.46   10.62
  -2  -2  18   16.62    8.36
   2   2 -18   22.15   11.29
  -2   2  18   29.58   11.72
  -2  -2  19   66.84   10.31
  -2   2  19   44.83   13.37
  -2  -4   1  448.92   16.48
  -2  -4   1  470.92   19.83
   2  -4  -1  451.37   22.32
   2   4  -1  460.91   21.21
   2   4  -1  452.46   16.15
  -2   4   1  439.52   17.29
  -2  -4   2  683.62   27.82
  -2  -4   2  691.33   30.01
   2  -4  -2  693.40   27.92
   2   4  -2  704.03   31.41
   2   4  -2  670.69   24.14
  -2   4   2  713.60   29.25
  -2  -4   3  947.41   33.75
  -2  -4   3  919.89   37.62
   2  -4  -3  952.19   35.14
   2   4  -3  942.58   39.32
   2   4  -3  938.83   32.24
  -2   4   3  949.58   34.17
  -2  -4   4 6540.54  231.90
  -2  -4   4 6610.90  225.25
   2  -4  -4 6386.52  256.91
   2   4  -4 6553.46  228.01
   2   4  -4 6792.68  244.26
  -2   4   4 6568.57  239.46
  -2  -4   5 2108.29   77.03
  -2  -4   5 2198.21   72.80
   2  -4  -5 2166.32   72.69
   2   4  -5 2192.01   77.90
  -2   4   5 2105.21   89.51
  -2   4   5 2186.55   88.20
  -2  -4   6  157.28    6.47
  -2  -4   6  181.73    8.19
   2  -4  -6  147.26    6.56
   2   4  -6  150.93    6.70
  -2   4   6  157.40    6.50
  -2   4   6  164.27    5.56
  -2  -4   7  768.84   28.79
  -2  -4   7  716.98   26.98
   2  -4  -7  717.53   27.01
   2   4  -7  758.19   26.63
  -2   4   7  715.93   24.68
  -2   4   7  788.09   30.19
  -2  -4   8 2328.47   93.58
  -2  -4   8 2446.05   87.67
   2  -4  -8 2298.28   85.49
   2  -4  -8 2349.72   87.76
   2   4  -8 2353.78  107.77
  -2   4   8 2410.61   91.28
  -2   4   8 2427.56  100.87
  -2  -4   9  553.85   20.34
  -2  -4   9  566.35   22.83
  -2  -4   9  548.85   21.42
   2  -4  -9  493.50   22.77
   2  -4  -9  494.54   21.57
   2   4  -9  505.02   27.22
  -2   4   9  543.39   17.78
  -2  -4  10 1301.17   46.29
  -2  -4  10 1302.24   60.20
  -2  -4  10 1180.44   64.34
   2  -4 -10 1121.28   60.89
   2  -4 -10 1217.28   67.36
   2   4 -10 1226.47   64.50
  -2   4  10 1315.10   47.56
  -2  -4  11  418.54   14.34
  -2  -4  11  441.70   20.98
  -2  -4  11  376.33   20.94
   2  -4 -11  370.27   26.07
   2   4 -11  346.76   22.06
  -2   4  11  436.37   14.95
  -2  -4  12 1363.30   45.90
  -2  -4  12 1349.11   74.99
   2  -4 -12 1177.07   94.87
  -2   4  12 1325.73   52.49
  -2  -4  13  465.14   18.81
  -2  -4  13  423.12   21.87
   2  -4 -13  341.77   23.96
   2   4 -13  439.85   22.78
  -2   4  13  480.66   21.74
  -2  -4  14   74.02    7.08
   2   4 -14   68.20    9.36
  -2   4  14   69.51    7.05
  -2  -4  15  157.22    9.26
   2   4 -15  179.96    9.61
  -2   4  15  149.52   11.45
  -2  -4  16  301.51   16.22
   2   4 -16  287.50   17.48
  -2   4  16  286.65   13.33
  -2  -4  17  120.98  282.40
   2   4 -17    9.58    8.07
  -2   4  17  243.52  295.26
  -2  -4  18    8.66   12.34
   2   4 -18    4.42    8.94
  -2   4  18    4.07   12.33
  -2   4  19    7.93    9.70
   2   4 -19   -6.36   14.55
  -2  -6   1  926.65   31.36
   2  -6  -1  894.78   34.47
   2   6  -1  847.07   29.80
  -2   6   1  901.79   32.23
  -2  -6   2 1124.33   44.77
  -2  -6   2 1152.61   43.66
   2  -6  -2 1087.33   43.14
   2   6  -2 1113.32   39.97
   2   6  -2 1097.50   35.60
  -2   6   2 1092.03   40.96
  -2  -6   3 1564.48   55.73
  -2  -6   3 1633.06   54.44
   2  -6  -3 1556.33   54.97
   2   6  -3 1610.06   57.25
   2   6  -3 1568.73   56.67
  -2   6   3 1631.05   59.76
  -2  -6   4 1549.59   52.66
  -2  -6   4 1562.34   56.66
   2  -6  -4 1449.56   53.99
   2   6  -4 1599.36   61.79
   2   6  -4 1572.93   51.22
  -2   6   4 1528.83   53.70
  -2  -6   5   43.15   35.78
  -2  -6   5   29.57    2.99
   2  -6  -5   27.49    5.59
   2   6  -5   35.63    4.41
  -2   6   5   62.65   25.67
  -2  -6   6 4746.00  159.98
  -2  -6   6 5028.30  181.32
   2  -6  -6 4727.86  194.04
   2   6  -6 4667.60  236.57
  -2   6   6 4903.15  184.09
  -2  -6   7   48.31    6.34
  -2  -6   7   49.38   21.36
   2  -6  -7   47.86    6.45
   2   6  -7   59.86    6.87
  -2   6   7   50.47    6.52
  -2   6   7   49.09    3.37
  -2  -6   8 2724.87   99.88
  -2  -6   8 2658.80  121.50
   2  -6  -8 2483.29  141.84
   2   6  -8 2635.83  136.24
  -2   6   8 2744.79   99.80
  -2   6   8 2951.23  103.78
  -2  -6   9 1998.79   68.86
  -2  -6   9 2063.21   81.25
   2  -6  -9 1767.48  109.67
   2  -6  -9 1864.40   91.30
   2   6  -9 1876.88  115.89
  -2   6   9 1977.53   75.11
  -2   6   9 2038.08  101.58
  -2  -6  10  151.18    8.92
  -2  -6  10  143.28    9.12
   2  -6 -10  137.38    7.43
  -2   6  10  157.50    9.70
  -2   6  10  154.74    8.29
  -2  -6  11  650.90   26.99
  -2  -6  11  542.01   34.96
  -2   6  11  638.24   27.96
  -2   6  11  513.93   43.26
  -2  -6  12  557.18   21.67
  -2  -6  12  559.63   33.55
  -2   6  12  525.31   24.90
  -2  -6  13   70.04    6.84
  -2  -6  13   60.88    3.59
  -2   6  13   63.31    9.43
  -2  -6  14    8.99    6.50
   2   6 -14    8.29    7.21
  -2   6  14    3.99    9.53
  -2  -6  15    4.87    7.15
   2   6 -15    6.12   10.74
  -2   6  15    9.08    7.64
  -2  -6  16   24.87    8.00
   2   6 -16   15.98    8.37
  -2   6  16   21.35    8.19
  -2  -6  17   23.86   12.20
   2   6 -17   32.36   13.18
  -2   6  17   30.64    9.07
  -2  -6  18   24.58    9.49
  -2   6  18   21.46    9.63
   2   6 -18   35.88   10.18
  -2   6  19    6.43   16.49
  -2  -8   1  230.93    9.16
  -2  -8   1  233.13    9.13
   2  -8  -1  233.01    9.93
   2   8  -1  250.31    9.74
  -2   8   1  245.42    9.67
  -2  -8   2  112.02    5.85
  -2  -8   2   93.30    5.90
   2  -8  -2  108.66    7.39
   2   8  -2  114.64    6.15
  -2   8   2  120.75    7.44
  -2  -8   3  667.56   22.64
   2  -8  -3  645.43   25.07
   2   8  -3  697.39   23.19
  -2   8   3  678.20   26.46
  -2  -8   4 1987.86   62.93
  -2  -8   4 2090.30   81.59
   2  -8  -4 1930.73   98.68
   2   8  -4 1965.79   92.57
   2   8  -4 1967.11   80.16
  -2   8   4 2035.56   73.37
  -2  -8   5   28.59    4.84
  -2  -8   5   22.02    4.11
   2  -8  -5   23.26    4.93
   2   8  -5   28.18    5.36
   2   8  -5   32.25    4.32
  -2   8   5   22.49    4.86
  -2  -8   6 1013.47   64.01
  -2  -8   6  963.45   40.66
   2  -8  -6  807.28   45.84
   2   8  -6  868.16   54.00
  -2   8   6  987.31   38.67
  -2  -8   7   41.02    7.33
  -2  -8   7   31.34    3.61
  -2   8   7   30.54    7.44
  -2  -8   8   68.05    6.00
  -2  -8   8   56.22    4.41
  -2   8   8   56.68    8.21
  -2   8   8   60.24    4.45
  -2  -8   9 3169.86  105.83
  -2  -8   9 2885.42  185.06
  -2   8   9 3135.94  127.79
  -2   8   9 3120.08  149.25
  -2  -8  10 4933.96  181.60
  -2  -8  10 4494.85  295.83
  -2   8  10 4969.70  202.21
  -2   8  10 4712.11  241.15
  -2  -8  11  379.42   14.04
  -2  -8  11  289.38   19.30
  -2   8  11  343.77   14.88
  -2   8  11  338.02   15.18
  -2  -8  12  116.06    8.02
  -2   8  12  104.94    8.15
  -2  -8  13   39.33    7.13
  -2  -8  13   31.49    4.10
  -2   8  13   33.07    7.35
  -2  -8  14    4.86    7.34
  -2   8  14    7.78    7.56
  -2  -8  15   23.40    8.09
  -2   8  15    6.44    8.11
  -2  -8  16   17.88   12.28
   2   8 -16   18.68    9.77
  -2   8  16   18.43    9.10
  -2  -8  17   17.32   13.34
   2   8 -17    2.25   14.35
  -2   8  17   16.87   13.43
  -2  -8  18   15.25   10.42
   2   8 -18   24.16   11.44
  -2   8  18   16.09   10.65
  -2 -10   1  368.81   13.87
   2  10  -1  396.28   15.51
  -2 -10   2   56.50    5.72
   2  10  -2   56.10    5.06
  -2  10   2   50.09   19.61
  -2 -10   3   17.25    5.28
   2  10  -3   13.05    3.21
  -2  10   3    8.20    5.28
  -2 -10   4 2546.55   98.69
   2  10  -4 2629.90  104.55
  -2  10   4 2661.91  105.67
  -2 -10   5    2.30    7.68
   2  10  -5    1.08    3.24
  -2  10   5   12.49    5.63
  -2 -10   6   32.86    8.22
  -2 -10   6    9.92    4.79
   2  10  -6    8.04    4.67
  -2  10   6   18.57    8.33
  -2 -10   7 1193.64   40.37
  -2 -10   7 1202.10   63.85
  -2  10   7 1114.46   51.14
  -2 -10   8   11.99    6.22
  -2 -10   8   10.41    4.05
  -2  10   8   15.96    6.40
  -2 -10   9 1527.84  126.46
  -2  10   9 1740.82   78.10
  -2  10   9 1629.31   92.07
  -2 -10   9 1748.86   84.40
  -2 -10  10  291.19   12.53
  -2  10  10  277.26   13.69
  -2  10  10  217.00   16.71
  -2 -10  11  193.55   10.42
  -2  10  11  207.80   10.97
  -2 -10  12  353.93   15.10
  -2  10  12  335.67   17.22
  -2 -10  13    4.10   11.22
  -2  10  13   -3.68   11.37
  -2 -10  14   28.43   11.96
  -2  10  14   32.19   12.59
  -2 -10  15   39.04   13.12
  -2  10  15   31.37   13.35
  -2 -10  16  136.28   12.06
   2  10 -16  121.85   16.40
  -2  10  16  131.51   12.12
  -2 -10  17   -4.93   10.61
   2  10 -17    2.25   11.91
  -2  10  17    2.56   10.55
  -2 -12   1  110.44    7.68
   2 -12  -1  109.76    8.02
   2  12  -1  107.73    5.88
  -2 -12   2   15.46    8.66
   2  12  -2    9.90    5.38
  -2 -12   3   37.59    6.58
   2  12  -3   34.70    5.36
  -2  12   3   38.11    9.39
  -2 -12   4  130.79    8.44
   2  12  -4  131.66    6.57
  -2  12   4  113.39    8.62
  -2 -12   5   25.39    6.79
   2  12  -5   18.58    5.08
  -2  12   5   19.50    6.95
  -2 -12   6 2495.87   92.94
   2  12  -6 2330.99  130.05
  -2  12   6 2382.89  100.36
  -2 -12   7  312.10   13.24
  -2  12   7  326.50   14.70
  -2 -12   8   35.07   10.35
  -2  12   8   33.50    7.73
  -2 -12   9    9.67   10.54
  -2  12   9    0.34   10.97
  -2 -12  10  264.14   14.14
  -2  12  10  245.78   12.76
  -2 -12  11  101.27    9.75
  -2  12  11   95.49   12.85
  -2 -12  12   -0.32    8.85
  -2  12  12   -5.91    8.92
  -2 -12  13   73.81   10.35
  -2  12  13   83.90   10.48
  -2 -12  14    1.83    9.79
  -2  12  14    9.57   10.13
  -2 -12  15   20.83   15.35
  -2  12  15   15.68   10.68
  -2 -12  16   23.04   16.61
  -2  12  16   18.00   11.33
  -2 -14   1  146.64    9.96
   2 -14  -1  110.93    9.32
   2  14  -1  124.25   10.18
  -2  14   1  120.62    7.10
  -2 -14   2    6.34    7.33
   2 -14  -2   -5.11   10.67
   2  14  -2    7.31    4.52
  -2  14   2    3.58    4.25
  -2 -14   3    4.05    7.43
   2  14  -3   10.30    4.18
   2  14  -4  302.88   18.12
  -2 -14   4  322.74   14.00
  -2 -14   5   49.34    8.30
   2  14  -5   35.42    4.23
  -2  14   5   32.24    8.48
  -2 -14   6   14.61   11.45
   2  14  -6   -2.18    5.24
  -2  14   6    9.71    8.37
  -2 -14   7    3.38    8.28
  -2  14   7    0.00    8.48
  -2 -14   8  392.47   19.19
  -2  14   8  372.91   20.56
  -2 -14   9  201.41   11.97
  -2  14   9  217.00   15.74
  -2 -14  10  203.19   15.84
  -2  14  10  172.59   12.27
  -2 -14  11   13.19   10.16
  -2  14  11    2.79   10.03
  -2 -14  12   44.88   11.11
  -2  14  12   33.06   15.36
  -2 -14  13   15.07   11.30
  -2  14  13   17.01   11.12
  -2 -14  14    6.55   17.94
  -2  14  14   15.22   12.11
  -2 -16   1    6.99    8.96
   2 -16  -1    4.31    9.07
   2  16  -1    5.61    5.50
  -2  16   1    8.32    6.13
  -2 -16   2    7.64    9.06
   2 -16  -2    6.64   12.73
   2  16  -2    1.40    5.05
  -2  16   2   10.31    5.10
  -2 -16   3    6.76   13.09
   2 -16  -3    7.98   13.08
   2  16  -3    4.84    6.88
  -2  16   3   -3.35    8.05
  -2 -16   4   87.84   10.36
   2 -16  -4   83.04   10.44
   2  16  -4   78.74    7.35
  -2  16   5   -1.20    9.36
  -2  16   6   74.94   10.66
  -2  16   7    5.00   14.01
  -2 -16   8   15.95   10.41
  -2  16   8    7.45   10.57
  -2 -16   9   11.91   14.84
  -2  16   9   26.57   16.01
  -2 -16  10   46.50   11.68
  -2  16  10   38.68   12.00
  -2 -16  11   17.49   13.06
  -2  16  11   36.21   17.22
  -2 -16  12   42.45   19.72
  -2  16  12   36.41   13.54
  -2 -18   1   17.44   11.22
   2 -18  -1    2.76   11.24
  -2 -18   2   24.18   11.33
   2 -18  -2   16.23   16.34
  -2 -18   3   11.21   15.78
   2 -18  -3   13.15   16.25
   2 -18  -4   31.97   16.70
  -2 -18   4   32.61   11.74
  -2 -18   5    1.41   11.40
   2 -18  -5   -1.77   11.96
   2 -18  -6  163.74   14.85
  -2 -18   6  142.23   18.34
  -2 -18   7   19.40   12.24
   2 -18  -7   10.20   12.63
  -2 -18   8   23.92   12.45
   2 -18  -8   13.19   12.86
  -2  18   9   39.12   13.73
  -1  -1   1   26.54    5.24
  -1  -1   1    0.44    0.33
   1  -1  -1   -0.23    1.02
  -1   1   1  112.46   18.35
  -1  -1   2 2932.18   86.11
   1  -1  -2  490.41   76.44
   1  -1  -2 2434.06  106.20
  -1  -1   3 5514.18  213.18
   1  -1  -3 6083.97  236.47
   1   1  -3 5756.49  211.39
  -1   1   3 5663.20  204.16
  -1   1   3 5303.13  226.96
   1  -1  -3 5843.19  206.47
  -1  -1   4  227.71    9.29
  -1  -1   4  248.49   10.67
   1  -1  -4  239.57    8.99
   1  -1  -4  251.58    8.96
   1  -1  -4  257.32    9.97
   1   1  -4  237.56    9.14
  -1   1   4  240.43    8.78
  -1  -1   5 4788.24  181.86
  -1  -1   5 4899.75  209.33
   1  -1  -5 4660.69  171.29
   1  -1  -5 4890.74  183.65
   1  -1  -5 4733.68  190.61
   1   1  -5 4651.58  158.87
  -1   1   5 4519.81  173.89
  -1  -1   6 4920.86  207.42
  -1  -1   6 5022.28  189.09
   1  -1  -6 4914.25  181.89
   1  -1  -6 5026.28  192.23
   1   1  -6 4815.18  179.69
  -1   1   6 4669.90  168.94
   1  -1  -6 5229.13  198.68
  -1  -1   7  552.31   19.49
  -1  -1   7  565.87   21.40
   1  -1  -7  533.19   22.40
   1  -1  -7  548.43   20.41
   1   1  -7  537.86   23.32
   1   1  -7  523.83   22.19
  -1   1   7  551.36   22.35
   1  -1  -7  583.19   19.60
  -1  -1   8   59.72    2.85
   1  -1  -8   46.94    5.17
   1  -1  -8   58.29    4.24
   1  -1  -8   57.90    4.29
   1   1  -8   59.92    5.20
   1   1  -8   59.07    4.98
  -1   1   8   51.50    3.97
  -1  -1   8   56.76    3.97
  -1  -1   9 1522.27   54.83
  -1  -1   9 1594.87   59.35
   1  -1  -9 1523.93   53.98
   1  -1  -9 1564.04   54.57
   1   1  -9 1474.49   61.94
   1   1  -9 1531.19   60.92
  -1   1   9 1551.30   63.23
  -1  -1  10   22.33    4.07
  -1  -1  10   23.44    2.63
   1  -1 -10   23.63    4.50
   1  -1 -10   17.26    6.71
   1   1 -10   16.12    5.68
  -1   1  10   14.96    3.96
   1   1 -10   20.50    3.90
  -1  -1  11  748.26   27.12
  -1  -1  11  815.00   33.70
   1  -1 -11  751.23   33.79
   1  -1 -11  759.20   27.96
   1   1 -11  667.04   40.45
   1   1 -11  759.58   27.02
  -1   1  11  724.14   28.28
  -1  -1  12  275.02   11.33
   1  -1 -12  224.69   12.10
   1  -1 -12  252.07   11.65
   1   1 -12  219.70   13.13
   1   1 -12  268.50   10.68
  -1   1  12  253.17   10.11
  -1  -1  13   21.13    5.04
   1  -1 -13   23.57    4.60
  -1   1  13   30.35    7.12
   1   1 -13   27.74    5.11
  -1  -1  14   25.24    6.12
   1  -1 -14   30.98    5.15
   1   1 -14   26.35    5.66
  -1   1  14   23.97    7.66
  -1  -1  15  138.45    9.94
   1  -1 -15  146.80    9.96
   1   1 -15  165.67   10.47
  -1   1  15  153.55   10.51
  -1  -1  16  104.81    9.59
   1  -1 -16   99.07    7.43
   1   1 -16  108.17    8.29
  -1   1  16  115.44   11.81
  -1  -1  17   47.02    7.62
   1  -1 -17   42.57    7.08
   1   1 -17   53.26    7.73
  -1   1  17   46.35   10.49
  -1  -1  18  105.62   12.19
   1   1 -18  115.27   10.13
  -1   1  18  114.16   12.47
  -1  -3   216804.96  609.00
   1  -3  -216109.48  636.61
   1   3  -217254.74  660.23
  -1   3   216778.84  664.22
  -1  -3   3  362.73   13.35
  -1  -3   3  346.56   13.57
   1  -3  -3  375.79   13.34
   1   3  -3  368.53   12.28
   1   3  -3  357.41   21.57
  -1   3   3  361.73   16.43
  -1  -3   4  717.47   27.44
  -1  -3   4  773.12   61.55
   1  -3  -4  716.51   29.23
   1   3  -4  699.95   33.36
  -1   3   4  759.28   26.94
  -1   3   4  757.92   35.46
  -1  -3   5 4293.62  148.41
  -1  -3   5 4359.10  145.35
   1  -3  -5 4213.81  161.40
   1   3  -5 4232.39  169.79
  -1   3   5 4258.82  160.51
  -1   3   5 4562.68  187.27
  -1  -3   6  421.32   14.31
   1  -3  -6  430.66   21.96
   1  -3  -6  445.39   15.88
   1   3  -6  449.99   16.31
  -1   3   6  479.87   18.64
  -1   3   6  467.93   20.42
  -1  -3   7 1588.77   54.44
  -1   3   7 1614.57   76.38
   1  -3  -7 1533.54   58.47
   1  -3  -7 1608.96   77.99
   1   3  -7 1642.22   58.29
  -1   3   7 1548.99   51.75
  -1  -3   8 1163.29   38.62
  -1   3   8 1186.14   42.18
   1  -3  -8 1155.90   42.58
   1  -3  -8 1183.41   43.07
   1   3  -8 1170.60   42.71
  -1   3   8 1177.15   51.41
  -1  -3   9 4178.51  166.07
  -1  -3   9 3913.58  139.83
   1  -3  -9 3859.44  150.98
   1  -3  -9 3975.18  204.51
   1   3  -9 3861.90  172.05
  -1   3   9 3910.75  135.36
  -1  -3  10   48.60    3.47
  -1  -3  10   41.97    4.49
   1  -3 -10   31.18    6.28
   1  -3 -10   40.32    6.95
   1   3 -10   40.39    4.95
  -1   3  10   34.11    4.64
   1  -3 -11  712.54   34.30
  -1   3  11  767.19   27.49
  -1  -3  11  752.27   27.06
  -1  -3  11  791.83   32.07
   1  -3 -11  622.90   44.47
   1   3 -11  665.15   40.29
   1   3 -11  758.47   30.30
  -1  -3  12   64.12    7.44
  -1  -3  12   52.27    3.50
   1  -3 -12   48.92    6.17
   1  -3 -12   48.83    7.06
   1   3 -12   44.35    8.43
   1   3 -12   59.28    5.82
  -1   3  12   60.89    5.62
   1   3 -13   42.91    8.30
  -1  -3  13   50.81    5.79
  -1  -3  13   45.33    5.14
  -1   3  13   39.60    5.72
  -1  -3  14   -2.62    6.00
  -1  -3  14    6.00    4.26
   1   3 -14    5.29    6.15
  -1   3  14   -5.06    5.61
   1   3 -15  259.00   12.89
  -1   3  15  281.55   13.42
  -1  -3  15  306.34   13.88
  -1   3  16  534.42   31.34
  -1  -3  16  544.11   30.18
   1   3 -16  545.40   33.13
   1   3 -17  447.17   28.28
  -1  -3  17  443.73   28.91
  -1   3  17  461.27   24.75
  -1  -3  18   47.01    8.67
   1   3 -18   49.11   13.09
  -1   3  18   58.08    8.91
  -1   3  19   78.34   11.47
  -1  -5   1 5116.39  195.35
   1  -5  -1 5175.44  176.32
   1   5  -1 5157.70  183.70
  -1   5   1 4978.78  212.68
  -1  -5   2 3763.95  150.76
  -1  -5   2 4088.66  138.07
   1  -5  -2 3872.76  153.06
   1   5  -2 3863.21  169.30
   1   5  -2 3700.52  128.19
  -1   5   2 3705.18  160.03
  -1  -5   3 3531.83  129.90
  -1  -5   3 3762.00  129.71
   1  -5  -3 3670.95  138.68
   1   5  -3 3705.28  125.67
   1   5  -3 3554.75  124.67
  -1   5   3 3587.19  137.23
  -1  -5   4  490.19   16.87
  -1  -5   4  467.46   19.73
   1  -5  -4  474.43   17.17
   1   5  -4  455.76   17.10
   1   5  -4  500.47   19.03
  -1   5   4  459.32   24.40
  -1  -5   5  341.31   13.04
  -1  -5   5  375.52   13.51
   1  -5  -5  341.15   14.69
   1   5  -5  358.60   12.63
  -1   5   5  356.36   13.25
  -1  -5   6 1493.54   50.23
  -1  -5   6 1500.84   60.80
   1  -5  -6 1551.27   52.36
   1   5  -6 1558.93   61.01
  -1   5   6 1521.93   54.95
  -1   5   6 1622.08   64.00
  -1  -5   7  385.86   13.51
  -1  -5   7  392.73   15.55
   1  -5  -7  381.47   15.72
   1  -5  -7  407.59   17.51
   1   5  -7  375.04   15.79
  -1   5   7  401.71   13.72
  -1   5   7  430.62   19.41
  -1  -5   8  952.32   31.35
  -1  -5   8  943.46   42.54
   1  -5  -8  886.30   45.73
   1  -5  -8  925.08   36.76
   1   5  -8  946.37   43.25
  -1   5   8  933.92   32.83
  -1   5   8 1026.83   42.62
  -1  -5   9   84.01    7.75
  -1  -5   9   72.07    4.80
   1  -5  -9   68.76    5.50
   1  -5  -9   79.49    5.47
   1   5  -9   77.02    7.56
  -1   5   9   89.56    7.81
  -1   5   9   86.59    4.19
  -1  -5  10  234.81   10.06
  -1  -5  10  229.06   11.53
   1  -5 -10  214.13   11.45
   1  -5 -10  227.08   11.01
   1   5 -10  209.50   12.70
  -1   5  10  258.65   10.69
  -1   5  10  245.41   11.78
  -1  -5  11  397.58   15.64
  -1  -5  11  371.74   17.74
  -1  -5  11  325.56   20.68
   1  -5 -11  288.89   24.84
   1   5 -11  312.05   16.22
  -1   5  11  368.03   14.57
  -1   5  11  320.08   18.55
  -1  -5  12  366.13   15.08
  -1  -5  12  362.17   19.82
  -1  -5  12  297.26   19.58
  -1   5  12  363.10   16.09
  -1  -5  13   66.81    8.49
  -1  -5  13   62.88    5.00
   1   5 -13   59.72    7.11
  -1   5  13   61.10    8.64
  -1  -5  14   41.09    9.02
  -1  -5  14   35.95    4.25
   1   5 -14   40.63    9.89
  -1   5  14   25.22    8.85
  -1  -5  15    4.23    6.62
   1   5 -15    4.30    7.20
  -1   5  15    8.07    6.74
  -1  -5  16   10.08    7.37
   1   5 -16    5.80   11.38
  -1   5  16   14.59   10.50
  -1  -5  17   -0.11    7.78
   1   5 -17    0.43    8.80
  -1   5  17    0.88    8.07
  -1  -5  18  176.54   24.40
   1   5 -18   95.26   14.61
  -1   5  18   86.92   10.07
  -1   5  19   14.07   11.50
  -1  -7   1 1573.72   54.58
  -1  -7   1 1471.54   56.27
   1  -7  -1 1499.15   55.65
   1   7  -1 1542.58   57.71
  -1   7   1 1505.27   52.37
  -1  -7   2   15.05    3.87
  -1  -7   2    2.88    3.68
   1  -7  -2    5.29    3.68
   1   7  -2    4.94    2.25
  -1   7   2    6.98    5.29
  -1  -7   3 3095.26  126.43
  -1  -7   3 3222.95  114.40
   1  -7  -3 3172.62  112.26
   1   7  -3 3137.17  121.35
   1   7  -3 2967.87  106.12
  -1   7   3 3107.46  115.25
  -1  -7   4 1255.77   43.64
  -1  -7   4 1350.09   45.69
   1  -7  -4 1246.09   45.07
   1   7  -4 1242.60   47.62
   1   7  -4 1205.41   42.01
  -1   7   4 1295.91   73.20
  -1  -7   5 5215.50  179.31
  -1  -7   5 5395.44  207.50
   1  -7  -5 5108.86  189.95
   1   7  -5 5274.28  208.46
   1   7  -5 5314.75  194.39
  -1   7   5 5193.88  183.80
  -1  -7   6  405.44   14.11
  -1  -7   6  379.05   17.71
   1  -7  -6  342.85   15.05
   1   7  -6  361.68   13.86
  -1   7   6  394.30   14.47
  -1  -7   7   13.48    4.49
  -1  -7   7   10.05    3.91
   1  -7  -7   18.55    4.75
   1   7  -7   13.14    4.89
  -1   7   7    9.01    4.51
  -1  -7   8   22.84    8.31
  -1  -7   8   11.89    4.26
   1  -7  -8    8.00    4.96
   1  -7  -8   17.04    5.13
   1   7  -8    9.32    5.24
  -1   7   8   12.59    4.83
  -1   7   8    7.25    2.90
  -1  -7   9 1345.34   44.74
  -1  -7   9 1246.34   70.44
  -1   7   9 1373.74   56.14
  -1   7   9 1320.23   70.51
  -1  -7  10  125.82    7.08
  -1  -7  10  115.40    8.17
  -1   7  10  107.82    8.84
  -1   7  10  113.28    7.47
  -1  -7  11 1047.92   37.09
  -1  -7  11  830.25   61.21
  -1   7  11  997.40   40.25
  -1   7  11  867.81   56.99
  -1  -7  12  459.09   21.22
  -1  -7  12  406.22   24.46
  -1   7  12  416.19   26.87
  -1   7  12  349.98   22.06
  -1  -7  13   28.28    8.78
  -1  -7  13   20.96    4.21
  -1   7  13    7.12    6.56
  -1  -7  14   41.78    9.53
  -1  -7  14   40.61    4.44
   1   7 -14   48.79    8.19
  -1   7  14   32.89    7.22
  -1  -7  15  259.82   15.29
   1   7 -15  240.42   13.50
  -1   7  15  239.77   14.00
  -1  -7  16   -5.83   11.11
   1   7 -16    1.50    9.22
  -1   7  16 1170.37  384.99
  -1  -7  17  150.98   14.45
   1   7 -17  191.41   13.86
  -1   7  17  152.18   12.76
  -1   7  18   28.23   11.34
  -1  -9   1 5170.60  170.72
  -1  -9   1 4823.99  279.71
   1  -9  -1 4920.58  219.67
   1   9  -1 5177.42  191.86
  -1  -9   2  164.86    7.18
  -1  -9   2  145.14    7.41
   1  -9  -2  142.55    7.39
   1   9  -2  171.90    7.44
  -1   9   2  169.39    9.08
  -1  -9   3  617.14   22.98
  -1  -9   3  516.92   27.12
   1  -9  -3  556.11   33.55
   1   9  -3  620.56   23.38
  -1   9   3  634.69   25.63
   1   9  -4    3.98    3.44
   1  -9  -4   -0.46    7.01
  -1  -9   4   -5.51    6.50
  -1   9   4   -0.79    4.72
  -1  -9   5 1389.66   48.76
  -1  -9   5 1367.62   64.95
   1   9  -5 1442.27   54.83
  -1   9   5 1410.50   56.13
  -1  -9   6   26.59    5.38
  -1  -9   6   40.80    9.57
  -1   9   6   31.51    5.51
  -1  -9   7   83.07    8.22
  -1  -9   7   68.55    4.02
  -1   9   7   82.20    6.52
  -1  -9   8  690.08   25.77
  -1  -9   8  637.94   38.01
  -1   9   8  662.48   27.00
  -1  -9   9    2.94    5.67
  -1  -9   9    1.02    5.01
  -1   9   9   -7.18    8.41
  -1   9   9    4.65    3.76
  -1  -9  10  791.71   26.99
  -1  -9  10  691.92   43.61
  -1   9  10  785.80   32.07
  -1   9  10  678.83   37.50
  -1   9  11   32.18    9.39
  -1  -9  11   30.25    9.22
  -1   9  11   19.27    6.20
  -1  -9  12   60.06   10.28
  -1   9  12   48.87    7.48
  -1  -9  13   -5.62    6.91
  -1   9  13   -1.00    7.24
  -1  -9  14  118.44    9.30
  -1   9  14  109.27    9.35
  -1  -9  15   52.02   12.07
   1   9 -15   38.81   10.14
  -1   9  15   37.35    8.89
  -1   9  16    3.33    9.11
  -1  -9  16   -8.06   12.69
   1   9 -16   -6.34   14.93
  -1  -9  17    4.40   13.73
   1   9 -17    2.46   11.35
  -1   9  17   -0.22   13.77
  -1   9  18   11.11   17.41
  -1 -11   1  342.60   26.77
   1 -11  -1  323.68   14.03
   1  11  -1  326.64   13.85
  -1 -11   2  849.95   34.60
   1  11  -2  833.97   45.45
  -1 -11   3   85.79    6.82
   1  11  -3   85.47   72.95
  -1  11   3   83.29   10.39
  -1 -11   4  661.43   26.53
   1  11  -4  653.37   24.64
  -1  11   4  688.86   24.76
  -1 -11   5   44.91    6.26
   1  11  -5   47.90    3.48
  -1  11   5   42.65    6.49
  -1 -11   6   93.30    7.46
  -1  11   6   78.51    9.63
  -1 -11   7  123.54    8.21
  -1  11   7  118.03   10.42
  -1 -11   8 1159.50   43.19
  -1  11   8 1126.16   52.11
  -1 -11   9  348.36   15.63
  -1  11   9  322.50   15.45
  -1  11   9  250.59   18.20
  -1 -11  10  111.99   11.20
  -1  11  10   86.90   11.17
  -1 -11  11  506.42   23.42
  -1  11  11  421.04   20.89
  -1 -11  12   59.02   11.79
  -1  11  12   22.17    8.25
  -1  11  13    0.56   12.13
  -1 -11  13   27.18   12.19
  -1  11  14    5.56   12.78
  -1 -11  14    6.89   12.59
  -1 -11  15   88.63   14.62
  -1  11  15   78.08   14.55
  -1 -11  16   60.14   15.01
   1  11 -16   64.89   17.79
  -1  11  16   44.39   10.99
  -1 -13   1   40.43    7.03
   1 -13  -1   41.44    7.09
   1  13  -1   46.58    5.96
  -1  13   1   44.08    5.55
  -1 -13   2   15.70    6.81
   1 -13  -2   22.09    6.88
   1  13  -2   18.04    5.26
  -1 -13   3   35.54    9.76
   1  13  -3   32.68    4.82
  -1 -13   4  199.72   10.42
   1  13  -4  197.99   11.13
   1  13  -5  649.17   41.47
  -1  13   5  734.98   31.13
  -1 -13   5  705.65   30.49
  -1 -13   6  531.63   20.17
  -1  13   6  522.35   23.00
  -1 -13   7   10.70    7.53
  -1  13   7   -1.45    7.69
  -1 -13   8   33.02   11.12
  -1  13   8   38.01    8.47
  -1 -13   9  322.46   19.51
  -1  13   9  316.07   16.40
  -1 -13  10   -9.11   11.94
  -1  13  10   -0.56    8.68
  -1 -13  11  163.36   11.40
  -1  13  11  149.50   11.35
  -1 -13  12   74.41   10.38
  -1  13  12   87.90   10.67
  -1  13  13   10.55   10.21
  -1 -13  13   -3.56    9.91
  -1 -13  14   24.08   11.40
  -1  13  14   31.28   11.20
  -1 -13  15    7.19   11.37
  -1  13  15   14.85   11.97
  -1 -15   1   78.60    9.10
   1  15  -1   73.39    5.73
  -1  15   1   66.17    5.40
   1 -15  -1   77.44    9.17
  -1  15   2   -3.11    4.89
  -1 -15   2    0.55    8.11
   1 -15  -2   -7.19    8.19
   1  15  -2   -5.80    6.01
  -1 -15   3    0.66    7.99
   1 -15  -3    8.75    8.42
   1  15  -3    4.94    5.48
  -1  15   3   -1.68    5.37
  -1 -15   4    9.62    8.31
   1 -15  -4   19.07    8.54
   1  15  -4    9.20    5.20
  -1 -15   5   55.38    8.96
   1  15  -5   48.66    3.94
  -1  15   6  117.82   10.26
  -1 -15   7    4.25    8.72
  -1  15   7    1.44    9.22
  -1 -15   8  -11.09   13.16
  -1  15   8   -1.67    9.55
  -1 -15   9   33.11    9.88
  -1  15   9   34.19   10.21
  -1 -15  10   12.89   10.08
  -1  15  10   11.43   14.53
  -1 -15  11   52.00   15.90
  -1  15  11   92.48   18.30
  -1 -15  12    5.50   15.97
  -1  15  12    4.21   11.52
  -1 -15  13   15.50   12.92
  -1  15  13    1.99   12.40
  -1 -17   1  121.07   15.20
   1 -17  -1  139.11   15.42
  -1 -17   2   48.52   10.38
   1 -17  -2   44.77   10.70
  -1  17   2   50.93    8.82
   1 -17  -3   27.71   10.49
  -1  17   3   23.02    8.23
  -1 -17   3   20.41   10.04
  -1 -17   4    0.87   14.18
   1 -17  -4   14.81   20.22
  -1  17   4   -3.80   10.18
  -1 -17   5  134.87   12.31
   1 -17  -5  178.35   17.25
  -1  17   5  150.59   13.71
  -1 -17   6   -0.33   14.80
   1 -17  -6    9.62   15.60
  -1 -17   7   21.73   10.87
   1 -17  -7   23.13   11.40
  -1  17   8   69.88   16.60
  -1  17   9   85.36   12.57
  -1  17  10    0.22   12.11
  -1 -19   1   20.08   12.55
   1 -19  -1   24.05   12.41
  -1 -19   2   36.08   12.75
   1 -19  -2   15.28   12.75
  -1 -19   3    5.88   12.41
   1 -19  -3   -1.87   12.66
  -1 -19   4   16.32   18.06
   1 -19  -4   14.76   17.96
  -1 -19   5    7.17   12.60
   1 -19  -5   -3.20   12.90
  -1  19   6    7.05   12.91
   0   0   1   -1.33    0.67
   0   0  -1   -1.97    0.77
   0   0   1   -1.20    0.55
   0   0  -2   -0.11    1.53
   0   0   2    6.67    1.22
   0   0   2    4.80    0.98
   0   0  -3    4.92    2.40
   0   0   3    2.62    1.75
   0   0   3    3.33    2.55
   0   0  -3    9.82    2.12
   0   0  -4 2162.11   84.74
   0   0   4 2089.16   85.88
   0   0   4 2195.15   88.85
   0   0  -4 2119.07   84.21
   0   0  -5   -4.04    2.08
   0   0   5   -0.76    2.40
   0   0   5   -1.00    2.66
   0   0  -5    9.51   10.29
   0   0  -6   56.77    3.14
   0   0  -6   53.79    3.28
   0   0   6   51.78    3.88
   0   0   6   57.09    2.84
   0   0   7    2.32    3.65
   0   0   7    4.70    2.29
   0   0  -7   -1.64    2.95
   0   0  -7   -0.11    2.69
   0   0  -8 2706.33  113.31
   0   0   8 2754.49  134.57
   0   0  -8 2904.79   93.88
   0   0   8 2811.90  110.02
   0   0  -9   -1.53    3.39
   0   0   9    6.17    5.06
   0   0   9   -2.62    3.82
   0   0  -9    1.01    3.26
   0   0 -10  753.43   39.58
   0   0 -10  884.96   31.15
   0   0  10  834.45   33.82
   0   0  10  906.35   30.61
   0   0 -11   -3.28    4.18
   0   0 -11   -4.81    4.16
   0   0  11    3.95    5.38
   0   0  11   -0.11    3.28
   0   0 -12 3093.40  119.07
   0   0 -12 2655.43  189.12
   0   0  12 2816.99  132.97
   0   0  12 2954.98  127.35
   0   0 -13   -0.66    5.03
   0   0  13    2.30    4.48
   0   0 -13    5.91    5.68
   0   0 -14   34.98    5.79
   0   0  14   30.15    5.35
   0   0 -15    2.29    6.12
   0   0  15    2.40    5.46
   0   0 -16  120.82    9.39
   0   0  16   87.47    9.38
   0   0 -17    1.53    7.63
   0   0  17    2.07    9.38
   0   0  18  100.79   10.02
   0   2   0 5803.94  254.93
   0  -2  -1  899.22  121.53
   0  -2   1 2093.73  267.00
   0   2  -1 3045.29  279.76
   0   2   2 9470.36  373.46
   0   2  -2 9659.56  370.39
   0  -2   2 9313.42  363.67
   0  -2  -3 1330.41   55.90
   0  -2  -3 1287.16   46.14
   0  -2   3 1243.32   46.53
   0   2   3 1317.70   48.83
   0   2   3 1270.41   45.47
   0   2  -3 1357.69   59.83
   0  -2  -4 1050.56   40.89
   0  -2  -4 1041.30   44.76
   0  -2   4  999.84   40.31
   0   2   4 1048.49   42.62
   0   2   4 1099.45   42.15
   0   2  -4 1052.50   37.59
   0  -2  -5   65.38    3.26
   0  -2  -5   71.36    3.37
   0  -2  -5   63.09    3.21
   0  -2   5   62.78    3.20
   0   2   5   68.75    3.35
   0   2   5   68.43    3.15
   0   2  -5   61.24    4.09
   0  -2  -610955.89  361.60
   0  -2  -610950.72  400.94
   0   2   610888.06  394.58
   0  -2  -611538.40  447.55
   0   2   611428.78  483.79
   0   2  -611099.60  392.54
   0  -2   610612.34  383.49
   0  -2  -7   39.29    3.36
   0  -2  -7   27.35    3.75
   0  -2   7   29.55    4.19
   0   2   7   35.98    3.21
   0   2   7   32.55    3.02
   0   2  -7   29.58    3.30
   0  -2  -7   35.06    3.25
   0  -2  -8  157.95    7.40
   0   2  -8  167.61    7.88
   0  -2  -8  154.67    6.40
   0  -2  -8  164.59    6.52
   0  -2   8  151.76    6.74
   0  -2   8  174.53    6.82
   0   2   8  157.29    6.19
   0   2   8  144.84    6.60
   0   2  -8  164.28    6.60
   0  -2   9   92.31    4.98
   0   2  -9   81.32    6.38
   0  -2  -9   78.42    4.71
   0  -2  -9   73.51    4.82
   0  -2  -9   84.15    5.18
   0  -2   9   87.65    5.07
   0   2   9   85.12    5.74
   0   2  -9   83.79    5.94
   0  -2  10 1406.52   59.85
   0  -2 -10 1301.73   50.31
   0  -2 -10 1405.55   58.93
   0  -2  10 1351.87   51.00
   0   2  10 1326.05   47.53
   0   2 -10 1286.05   63.83
   0   2 -10 1397.96   54.11
   0   2 -11   91.71    5.97
   0   2 -11  109.56    7.80
   0  -2 -11   96.04    6.07
   0  -2 -11   97.91    5.38
   0  -2  11   99.58    6.92
   0  -2  11  106.00   80.89
   0   2  11   87.19    5.50
   0  -2 -12   10.78    7.19
   0  -2 -12   21.45    5.91
   0  -2  12   15.34    4.49
   0  -2  12   19.61    3.38
   0   2  12   23.17    4.50
   0   2 -12   13.44    7.12
   0   2 -12   20.03    5.20
   0  -2 -13  343.11   23.77
   0  -2 -13  452.82   19.63
   0  -2  13  420.96   18.53
   0  -2  13  448.37   19.25
   0   2  13  395.75   17.91
   0   2 -13  353.61   24.44
   0   2 -13  416.22   23.98
   0  -2 -14   46.44    7.74
   0  -2  14   29.46    7.31
   0  -2  14   30.46    5.68
   0   2  14   30.49    7.57
   0   2 -14   39.57    6.40
   0  -2 -15   -5.77    5.87
   0  -2  15    4.03    5.55
   0   2  15    2.41    8.01
   0   2 -15    6.18    9.44
   0  -2  16   22.82    8.91
   0   2  16   15.69    6.36
   0   2 -16   14.65    7.49
   0  -2  17   58.83    7.49
   0   2  17   61.26    7.58
   0   2 -17   52.65    8.69
   0   2  18    5.75    9.12
   0   2  19   -0.76   14.43
   0   4   0 4112.30  170.52
   0  -4  -1 8284.10  345.09
   0  -4   1 8265.63  324.17
   0  -4   1 8146.60  295.23
   0   4   1 8096.28  300.35
   0   4  -1 7941.73  308.58
   0  -4  -2 7775.13  301.75
   0  -4   2 7418.92  335.06
   0  -4   2 7778.42  284.12
   0   4   2 7584.40  337.67
   0   4  -2 7677.75  315.59
   0   4  -2 6769.57  267.24
   0  -4  -3  568.25   22.90
   0  -4   3  531.25   19.53
   0  -4   3  575.42   18.86
   0   4   3  581.56   20.71
   0   4  -3  535.41   23.70
   0  -4  -413240.07  525.30
   0  -4   413683.27  524.31
   0  -4   412995.84  461.77
   0   4   413446.12  477.17
   0   4  -413061.71  444.51
   0  -4  -5 2027.03   72.82
   0  -4  -5 2043.93   73.33
   0  -4   5 2059.58   88.17
   0   4  -5 2145.86   95.43
   0  -4   5 2015.96   69.11
   0   4   5 2050.67   71.53
   0   4   5 2061.83   72.00
   0  -4  -6  195.21    7.52
   0  -4   6  194.30    7.61
   0  -4   6  202.24    8.75
   0   4   6  205.65    8.45
   0   4   6  212.69    7.77
   0   4  -6  186.61    7.84
   0  -4  -6  196.93    7.57
   0  -4  -7  398.54   15.10
   0   4  -7  438.31   17.56
   0  -4  -7  418.22   17.89
   0  -4   7  413.01   13.98
   0   4   7  402.76   14.14
   0   4   7  412.83   14.70
   0  -4  -8    3.25    4.93
   0  -4  -8    7.06    3.92
   0  -4   8   14.58    3.51
   0   4   8    3.91    3.46
   0   4   8   10.83    4.17
   0   4  -8    2.31    5.19
   0   4   9  114.96    6.68
   0   4  -9  103.93    5.79
   0  -4  -9  105.75    5.72
   0  -4  -9  111.98    7.43
   0  -4   9  109.22    5.49
   0   4   9  110.60    6.21
   0  -4 -10  217.58   13.22
   0  -4 -10  224.41   13.74
   0  -4  10  248.55    9.02
   0   4  10  244.12   10.67
   0   4  10  242.93   12.76
   0   4 -10  220.43   11.02
   0   4 -10  236.87   11.68
   0  -4 -11    3.80    6.59
   0  -4 -11    1.91    5.05
   0  -4  11   -1.84    4.11
   0   4 -11   -3.25    6.96
   0  -4  11    0.98    4.27
   0   4  11    4.99    4.21
   0   4  11    1.46    4.17
   0   4 -11    4.20    5.28
   0  -4 -12   22.57    7.82
   0  -4  12   33.01    6.89
   0  -4  12   27.94    4.66
   0   4  12   26.66    5.09
   0   4 -12   25.08    5.81
   0   4 -12   31.97    5.92
   0   4 -13  831.65   34.50
   0  -4  13  858.64   32.68
   0  -4  13  854.86   39.04
   0   4  13  820.21   32.86
   0  -4  14   53.25    6.32
   0  -4  14   53.68    4.36
   0   4  14   52.35    6.19
   0   4 -14   53.27    9.90
   0  -4  15  119.62    8.06
   0  -4  15  149.54    7.98
   0   4  15  120.01    8.06
   0   4 -15  136.61    9.28
   0  -4  16  454.11   25.01
   0   4  16  463.21   24.31
   0   4 -16  469.65   28.19
   0  -4  17  401.73   27.53
   0   4  17  431.73   26.09
   0   4 -17  414.59   26.46
   0   4  18    1.72    9.70
   0   4  19    4.10   11.32
   0   6   016556.28  622.87
   0  -6  -1 1762.82   62.15
   0  -6   1 1756.90   63.96
   0  -6   1 1752.32   67.11
   0   6   1 1731.08   62.01
   0   6  -1 1794.11   65.67
   0  -6  -2  645.73   21.85
   0  -6   2  671.63   30.81
   0  -6   2  623.89   22.70
   0   6   2  683.77   25.00
   0   6  -2  640.72   25.84
   0  -6  -3  763.49   27.23
   0  -6   3  799.28   27.71
   0  -6   3  793.52   31.60
   0   6   3  772.72   27.58
   0   6  -3  748.79   29.50
   0   6  -3  741.26   30.21
   0  -6  -4 3511.63  124.78
   0  -6   4 3480.63  123.56
   0  -6   4 3547.51  136.48
   0   6   4 3563.77  121.20
   0   6  -4 3531.14  133.88
   0  -6  -5   55.83    4.44
   0  -6   5   65.27    4.43
   0  -6   5   64.38    3.00
   0   6   5   53.12    4.41
   0   6  -5   61.58    4.61
   0  -6  -6 1042.19   37.83
   0  -6  -6 1046.18   38.99
   0  -6   6 1059.58   38.22
   0  -6   6 1098.84   49.56
   0   6   6 1056.38   37.54
   0   6  -6 1077.15   37.97
   0  -6  -7  174.00    7.80
   0  -6  -7  173.29    8.01
   0  -6   7  204.38    7.59
   0  -6   7  195.94    7.22
   0   6   7  201.11    7.89
   0   6   7  193.91    8.47
   0   6  -7  192.94    8.23
   0  -6  -8    5.61    6.06
   0  -6  -8    8.00    4.78
   0  -6   8   -2.19    3.94
   0  -6   8    5.05    4.15
   0   6   8    7.97    6.63
   0   6   8    5.82    3.47
   0   6  -8    2.67    4.40
   0  -6  -9   99.32    6.28
   0  -6  -9   99.73    6.60
   0  -6   9  118.71    7.43
   0  -6   9  103.22    6.21
   0   6   9  118.73    6.28
   0   6   9  117.12    6.88
   0   6  -9  104.63    6.74
   0  -6 -10  503.14   25.19
   0  -6  10  558.12   19.16
   0  -6  10  509.70   27.75
   0   6  10  558.44   21.60
   0   6  10  546.08   33.01
   0   6 -10  518.04   27.39
   0  -6  11   92.56    7.85
   0  -6  11   86.26    6.22
   0   6  11  104.24    8.37
   0   6  11   95.85    7.36
   0  -6  12  434.48   15.86
   0  -6  12  370.35   19.08
   0   6  12  441.47   16.72
   0   6  12  357.72   18.94
   0   6 -12  413.21   27.03
   0  -6  13  569.56   30.30
   0  -6  13  584.40   34.33
   0   6  13  602.75   29.59
   0   6 -13  643.82   27.61
   0  -6  14  237.24   11.11
   0  -6  14  222.96   14.86
   0   6  14  272.86   14.33
   0   6 -14  259.69   12.64
   0  -6  15   13.97    6.71
   0   6  15   22.85    7.10
   0   6 -15   19.64    8.37
   0  -6  16  208.92   15.27
   0   6  16  202.04   11.65
   0   6 -16  223.34   12.39
   0  -6  17   61.85    8.73
   0   6  17   71.63   12.42
   0   6 -17   77.48   11.05
   0   6  18  149.35   17.91
   0   6  19    2.36   12.53
   0  -8   0 2293.54   79.15
   0  -8   0 2198.41  102.70
   0   8   0 2356.50   97.63
   0  -8  -1   55.68    6.21
   0  -8   1   63.32    4.77
   0  -8   1   44.95    6.21
   0   8  -1   49.56    2.85
   0  -8  -2  210.23   16.22
   0  -8   2  209.90    9.44
   0   8   2  219.35    8.84
   0   8  -2  217.40    8.82
   0  -8   2  225.75    8.54
   0  -8  -3   17.00    4.48
   0  -8   3   15.16    4.21
   0  -8   3    7.02    4.26
   0   8   3   13.45    7.84
   0   8  -3   12.09    1.93
   0  -8  -4  263.47   14.10
   0  -8   4  252.92    9.64
   0   8   4  271.52   11.36
   0   8  -4  257.66    9.28
   0  -8  -5    4.68    6.50
   0  -8   5   12.26    6.07
   0  -8   5   11.12    2.75
   0   8   5    2.92    4.38
   0   8  -5    1.04    4.73
   0  -8  -6 1869.17  112.42
   0  -8   6 2030.37   64.08
   0  -8   6 2095.03   84.85
   0   8  -6 1858.80  118.60
   0   8   6 2059.62   68.08
   0  -8  -7  271.87   17.30
   0  -8   7  346.17   12.88
   0   8   7  331.92   13.62
   0  -8   7  326.26   13.51
   0   8  -7  277.35   16.00
   0  -8   8   63.17    7.45
   0   8   8   56.33    5.72
   0   8   8   49.64    4.29
   0  -8   8   51.82    3.51
   0  -8   9  617.72   21.15
   0  -8   9  587.29   29.55
   0   8   9  625.18   23.80
   0   8   9  553.10   38.37
   0  -8  10    3.59    7.73
   0  -8  10    1.59   15.68
   0   8  10    7.05    5.59
   0   8  10    5.03    6.04
   0  -8  11  113.06    7.51
   0   8  11  123.93    8.60
   0   8  11  105.63    8.00
   0  -8  12   77.94    6.95
   0   8  12   84.60    7.36
   0   8  12   75.10    8.48
   0  -8  13    3.57    6.39
   0   8  13    6.23    9.35
   0  -8  14  192.64   12.14
   0  -8  14  169.44   14.40
   0   8  14  196.67   12.68
   0   8 -14  195.26   12.23
   0  -8  15   10.68   10.78
   0   8  15    2.89    7.78
   0   8 -15   -2.79    9.35
   0  -8  16  179.78   14.46
   0   8  16  144.41   11.66
   0   8 -16  183.73   13.35
   0   8  17    2.25   10.91
   0   8  18   12.71   17.31
   0 -10   0 3849.26  152.96
   0  10   0 3927.77  176.74
   0 -10  -1  320.28   12.12
   0 -10   1  292.96   12.51
   0  10  -1  329.70   14.20
   0 -10   2  936.08   38.61
   0  10  -2  890.93   31.91
   0 -10   3    9.82    5.08
   0  10   3    6.24    7.13
   0  10  -3   15.08    3.10
   0 -10   4 3896.21  138.65
   0  10   4 3714.06  159.63
   0  10  -4 3864.14  171.33
   0 -10   5    0.66    7.27
   0  10   5   10.62    7.60
   0 -10   6   28.80    5.72
   0  10   6   15.88    7.94
   0 -10   7   91.15    6.91
   0 -10   7   99.64    5.03
   0  10   7  138.77   14.54
   0 -10   8  150.30    9.86
   0 -10   8  116.52    7.79
   0  10   8  123.62    9.84
   0 -10   9  150.74    9.40
   0  10   9  152.88    8.72
   0  10   9  133.59    8.53
   0 -10  10   54.71    7.07
   0  10  10   59.01    7.14
   0  10  10   41.57    5.52
   0 -10  11   13.88    7.05
   0  10  11   22.17    7.13
   0 -10  12  161.22   12.04
   0  10  12  141.98   11.91
   0 -10  13  111.20   11.78
   0  10  13   80.91    8.67
   0 -10  14    0.86   11.42
   0  10  14   -1.33    8.33
   0  10 -15    7.98   10.89
   0 -10  15    6.99   12.47
   0  10  15   -1.66    8.98
   0 -10  16   99.71   11.07
   0  10  16   95.54   14.74
   0  10 -16  116.16   13.14
   0  10  17   -5.36   12.75
   0 -12   0 1222.47   47.89
   0  12   0 1175.80   51.84
   0 -12  -1  189.15    9.85
   0 -12   1  211.79   13.69
   0  12   1  191.38   12.69
   0  12  -1  231.64    9.04
   0 -12  -2 2030.08   89.29
   0 -12   2 1990.45   87.69
   0  12  -2 2063.35   82.40
   0 -12   3   56.91    6.83
   0  12  -3   61.52    5.58
   0 -12   4   15.28    6.27
   0  12  -4   10.84    3.58
   0  12  -5  159.19    8.05
   0 -12   5  158.48    8.90
   0  12   5  158.11   11.24
   0 -12   6  978.51   42.30
   0  12   6 1039.09   39.01
   0 -12   7  140.33    8.99
   0  12   7  150.88   11.69
   0 -12   8    0.44    9.72
   0  12   8    8.90    7.23
   0 -12   9   14.38   10.13
   0  12   9   10.23    7.56
   0 -12  10  584.48   25.90
   0  12  10  564.13   28.15
   0 -12  11  101.11   12.47
   0  12  11   83.26    9.22
   0 -12  12  196.70   17.44
   0  12  12  189.33   11.88
   0 -12  13   58.32   13.37
   0  12  13   57.95   13.52
   0 -12  14    0.97    9.68
   0  12  14    6.75   14.06
   0 -12  15    6.54   10.19
   0  12  15   14.38   15.26
   0  12 -15    4.98   12.56
   0  12  16   12.38   16.58
   0 -14   0 3407.04  142.94
   0  14   0 3214.88  199.48
   0 -14  -1   78.75    8.49
   0 -14   1   77.02    8.25
   0  14   1  104.62    9.84
   0  14  -1   81.72    5.19
   0 -14  -2    8.83   10.60
   0 -14   2   25.17    7.58
   0  14   2   17.27    5.13
   0  14  -2   19.09    5.04
   0 -14  -3  128.34    9.51
   0 -14   3  126.70    9.23
   0  14  -3  143.34    6.80
   0 -14  -4   43.71    8.08
   0 -14   4   36.52    7.79
   0  14  -4   33.18    3.16
   0 -14   5   -7.12   10.84
   0  14  -5    3.53    2.43
   0  14   6   64.21    8.64
   0 -14   7    6.01    8.08
   0  14   7    2.22    8.31
   0 -14   8   48.61    8.83
   0  14   8   53.73   12.52
   0 -14   9   37.52    9.14
   0  14   9   43.97    9.19
   0 -14  10   11.72    9.01
   0  14  10    5.65   13.17
   0 -14  11  -15.48   13.75
   0  14  11   -1.66    9.74
   0 -14  12   53.44   15.01
   0  14  12   56.27   10.95
   0 -14  13   16.69   16.47
   0  14  13   23.31   15.69
   0 -14  14   -4.62   17.07
   0  14  14    2.54   16.89
   0 -16   0   64.28    9.67
   0  16   0   66.82    6.41
   0 -16  -1  109.78   13.64
   0 -16   1   92.31   10.21
   0  16   1   84.17    8.45
   0  16  -1  105.76    7.33
   0 -16  -2   58.47    9.58
   0 -16   2   59.21   13.16
   0  16   2   49.46    6.31
   0  16  -2   38.66    5.91
   0 -16  -3    1.10    9.04
   0 -16   3   -9.42    8.98
   0  16   3    3.57    9.03
   0 -16  -4    5.73    9.37
   0 -16   4   13.45   13.02
   0  16   4    8.96    7.05
   0 -16  -5   26.93    9.93
   0 -16   5   31.14    9.61
   0 -16  -6  137.77   15.35
   0 -16   6  127.00   15.39
   0 -16  -7   10.93   10.49
   0 -16   7   11.22    9.80
   0  16   8    4.02   10.11
   0  16   9   20.73   17.58
   0  16  10  114.38   16.80
   0  16  11    3.24   12.54
   0  16  12   -8.41   13.04
   0  18   0  166.16   13.92
   0 -18  -1   46.41   11.74
   0 -18   1   16.97   15.66
   0 -18  -2   86.53   12.52
   0 -18   2  103.67   12.25
   0 -18  -3   -4.40   11.32
   0 -18   3   -0.22   10.81
   0  18   3    1.77    7.41
   0 -18  -4    9.46   11.55
   0 -18   4   -3.27   16.04
   0  18   4    7.46    8.13
   0 -18  -5   11.99   16.62
   0 -18   5    4.25   11.33
   0  18   5   -7.83   12.19
   0 -18  -6   87.19   13.21
   0 -18   6   89.77   12.73
   0  18   6   76.82   10.55
   0 -18  -7   -4.84   12.22
   0 -18   7   -2.50   11.63
   0  18   7   -0.22   10.56
   0 -18  -8    6.83   18.39
   0 -18   8   -3.69   12.26
  -1  -1   0    0.11    0.56
  -1  -1   0   -1.00    0.56
  -1  -1   0    0.22    0.56
   1  -1   0   -0.11    0.46
   1   1   0   -1.81    0.79
  -1   1   0    0.87    0.22
  -1  -1  -1    0.80    1.48
   1  -1   1  811.67   84.75
   1   1   1 1911.73  141.93
   1   1   1 1911.20  138.15
  -1  -1  -3 8487.67  377.97
  -1  -1  -3 8882.00  349.34
  -1  -1  -3 8626.94  319.81
   1  -1   3 8894.81  352.16
   1   1   3 8725.29  328.37
   1   1   3 8564.14  299.22
   1   1   3 9063.08  317.19
  -1   1  -3 8686.34  352.99
  -1   1  -3 8429.44  347.87
  -1  -1  -4  433.26   18.26
  -1  -1  -4  426.60   19.23
  -1  -1  -4  450.53   16.47
   1  -1   4  398.53   16.25
   1   1   4  431.52   17.38
   1   1   4  449.16   17.70
   1   1   4  444.52   18.08
  -1   1  -4  411.06   17.83
  -1   1  -4  438.04   19.28
  -1  -1  -5 4604.37  257.01
  -1  -1  -5 4891.94  171.17
   1  -1   5 4378.47  159.01
   1   1   5 4430.03  160.68
   1   1   5 4490.50  158.05
   1   1   5 4856.08  197.60
  -1   1  -5 4473.26  166.78
  -1   1  -5 4797.21  173.41
  -1  -1  -5 4484.22  176.88
  -1  -1  -6 1191.32   41.17
  -1  -1  -6 1235.60   44.33
   1  -1   6 1183.46   43.71
   1  -1   6 1222.22   47.46
   1   1   6 1211.97   42.54
   1   1   6 1214.19   40.96
   1   1   6 1261.79   58.82
  -1   1  -6 1219.13   47.34
  -1   1  -6 1274.93   42.06
  -1  -1  -7   87.26    4.14
  -1  -1  -7  103.87    4.64
   1  -1   7   93.24    4.22
   1   1   7   90.59    5.30
   1   1   7   92.81    4.91
   1   1   7   88.17    4.69
  -1   1  -7   89.85    5.09
  -1   1  -7   95.33    5.87
   1  -1   7   89.38    5.43
  -1  -1  -8 2086.95   81.64
  -1  -1  -8 2173.40   70.06
   1  -1   8 2108.97   72.17
   1  -1   8 2146.61   72.93
   1   1   8 2082.06   73.94
   1   1   8 2134.14   77.44
  -1   1  -8 2171.25   85.32
  -1   1  -8 2101.85   75.55
  -1  -1  -9    4.82    4.59
  -1  -1  -9    6.38    5.06
   1  -1   9    5.84    4.19
   1  -1   9   10.61    3.14
   1   1   9    6.71    2.97
   1   1   9    7.63    3.49
  -1   1  -9    3.06    3.06
  -1   1  -9    4.13    5.77
   1  -1  10  251.52   11.45
   1  -1  10  272.19   10.10
   1   1  10  253.20   11.10
   1   1  10  273.55    9.74
  -1   1 -10  292.00   11.13
  -1  -1 -10  261.97   12.16
  -1  -1 -10  273.66   11.01
  -1   1 -10  271.99   13.67
  -1  -1 -11  651.85   31.59
  -1  -1 -11  681.75   26.84
   1  -1  11  652.45   31.63
   1  -1  11  698.01   29.16
   1   1  11  683.73   29.97
   1   1  11  685.22   26.27
  -1   1 -11  564.86   44.96
  -1   1 -11  694.74   24.36
  -1  -1 -12  321.93   22.14
  -1  -1 -12  394.09   15.72
   1  -1  12  363.97   16.22
   1  -1  12  368.99   13.85
   1   1  12  344.86   14.15
   1   1  12  373.52   16.09
  -1   1 -12  319.58   18.66
  -1   1 -12  379.77   14.52
  -1  -1 -13   11.20    7.47
  -1  -1 -13    7.99    5.25
   1  -1  13   13.32    4.26
   1  -1  13   10.68    4.25
   1   1  13    4.60    6.13
  -1   1 -13    9.29    5.04
  -1   1 -13    8.93    5.66
  -1  -1 -14  -19.63    8.85
  -1  -1 -14  111.61    9.30
   1  -1  14  142.09    7.97
   1  -1  14  139.15    7.87
   1   1  14  124.54    7.77
  -1   1 -14  -10.57    6.21
  -1   1 -14  128.22    7.53
  -1  -1 -15  489.27   26.13
   1  -1  15  473.24   32.14
   1  -1  15  498.28   29.98
   1   1  15  492.76   22.35
  -1   1 -15  532.88   28.26
  -1  -1 -16   82.04    8.18
   1  -1  16   80.94    8.92
   1   1  16   81.27    8.98
  -1   1 -16   89.29    8.72
  -1  -1 -17    2.83    7.94
  -1   1 -17    1.20    8.38
   1   1  18   78.19   10.23
   1   1  19    7.17   10.54
  -1  -3   0 1399.44   55.39
  -1  -3   0 1363.58   47.12
   1  -3   0 1378.39   47.91
  -1   3   0 1371.43   51.79
  -1  -3  -1  658.23   23.17
   1  -3   1  655.45   50.12
   1  -3   1  645.01   62.19
   1   3   1  651.05   23.79
  -1  -3  -2 1342.00   55.83
  -1  -3  -2 1394.55   48.49
   1  -3   2 1318.60   55.62
   1  -3   2 1296.01   51.26
   1   3   2 1331.15   49.72
  -1   3  -2 1316.42   61.04
  -1  -3  -3 1613.27   65.47
  -1  -3  -3 1632.92   59.10
   1  -3   3 1580.07   56.56
   1   3   3 1622.28   60.43
  -1   3  -3 1573.73   66.89
  -1  -3  -4  215.81    7.94
  -1  -3  -4  224.40   10.13
   1  -3   4  203.66    7.35
   1   3   4  223.44    7.95
   1   3   4  204.78    9.35
  -1   3  -4  216.02    7.43
  -1  -3  -5  321.25   14.87
   1   3   5  325.85   13.02
  -1  -3  -5  327.71   12.76
   1  -3   5  343.68   13.08
   1   3   5  347.94   12.55
  -1   3  -5  320.12   11.35
  -1  -3  -6  471.73   20.90
  -1  -3  -6  499.22   17.19
   1  -3   6  530.89   18.25
   1   3   6  502.35   19.01
   1   3   6  514.05   19.27
  -1   3  -6  476.96   16.77
  -1  -3  -7 9198.51  387.10
  -1  -3  -7 9519.08  361.37
   1  -3   7 8968.65  299.04
   1   3   7 9094.63  379.51
   1   3   7 9354.89  361.80
  -1   3  -7 9278.21  386.61
  -1  -3  -8 1063.33   41.73
  -1  -3  -8 1105.12   40.13
   1  -3   8 1044.43   36.70
   1   3   8 1079.98   41.04
   1   3   8 1166.59   46.47
  -1   3  -8 1070.61   45.02
  -1   3  -8 1125.19   37.68
  -1  -3  -9  724.38   33.83
  -1  -3  -9  747.79   29.47
   1  -3   9  743.89   28.50
   1   3   9  724.54   29.13
   1   3   9  712.65   37.16
  -1   3  -9  763.52   34.36
  -1   3  -9  795.38   27.82
  -1  -3 -10  706.77   44.53
  -1  -3 -10  726.17   42.54
   1  -3  10  775.13   27.39
   1  -3  10  795.85   28.32
   1   3  10  755.39   32.82
   1   3  10  751.50   47.91
  -1   3 -10  784.24   31.43
  -1   3 -10  773.15   31.48
  -1  -3 -11 1001.49   55.66
   1  -3  11 1093.78   50.39
   1  -3  11 1194.77   43.05
   1   3  11 1109.39   49.25
  -1   3 -11 1018.05   64.72
  -1   3 -11 1176.95   45.27
  -1   3 -12  115.40    8.45
  -1  -3 -12   99.98    6.72
   1  -3  12  114.47    6.14
   1  -3  12  130.88    6.94
   1   3  12  117.93    6.30
  -1   3 -12  119.65    7.57
  -1  -3 -13   39.42    6.05
   1  -3  13   49.44    5.13
   1  -3  13   52.12    4.56
   1   3  13   52.85    6.95
  -1   3 -13   37.86    6.02
  -1   3 -13   48.90    9.07
   1  -3  14  109.51    6.98
   1  -3  14  125.49    7.95
   1   3  14  124.63    7.17
  -1   3 -14  129.83    8.65
   1  -3  15  117.71    9.13
   1  -3  15  141.79    9.17
   1   3  15  111.95    7.50
  -1   3 -15  137.90    9.31
   1  -3  16   -1.63    8.45
   1  -3  16   -0.44    6.88
   1   3  16   -2.32    8.83
  -1   3 -16    2.16    8.22
   1   3  17  135.96   14.07
   1   3  18   27.26   14.28
   1   3  19   17.20   11.25
  -1  -5   0   98.48   12.78
  -1  -5   0   95.35    4.46
   1  -5   0   98.81    4.69
  -1   5   0   92.92    9.88
  -1  -5  -1 5553.00  215.18
   1  -5   1 5415.69  230.16
   1  -5   1 5564.39  197.56
  -1   5  -1 5534.62  224.64
  -1  -5  -2  269.41   11.34
   1  -5   2  263.19   10.17
   1  -5   2  271.79   11.73
   1   5   2  260.82    9.99
  -1   5  -2  266.15    9.68
  -1  -5  -3 4396.99  194.59
   1  -5   3 4135.85  149.71
   1  -5   3 4424.73  176.30
   1   5   3 4206.18  152.50
  -1  -5  -4  658.32   27.14
  -1  -5  -4  678.49   28.40
   1  -5   4  665.60   26.52
   1  -5   4  645.73   22.97
   1   5   4  664.65   25.67
  -1   5  -4  669.70   24.69
  -1  -5  -5 5036.55  182.07
  -1  -5  -5 5152.59  179.54
   1  -5   5 5054.18  176.63
   1  -5   5 4995.69  172.32
   1   5   5 5084.50  171.08
  -1   5  -5 5157.85  232.19
  -1  -5  -6 2045.44   71.13
  -1  -5  -6 2109.14   75.26
   1  -5   6 2137.13   68.95
   1  -5   6 2075.13   82.77
   1   5   6 2131.07   71.46
   1   5   6 2143.03   84.57
  -1   5  -6 2099.15   75.00
  -1  -5  -7 1619.16   64.83
  -1  -5  -7 1695.12   70.05
   1  -5   7 1611.53   52.28
   1  -5   7 1695.95   78.99
   1   5   7 1675.45   68.64
   1   5   7 1678.25   65.65
  -1   5  -7 1664.30   68.24
  -1  -5  -8   71.10    5.82
  -1  -5  -8   70.68    5.52
   1  -5   8   67.79    4.50
   1   5   8   71.72    5.84
   1   5   8   68.39    5.50
  -1   5  -8   61.10    4.61
  -1  -5  -9   19.86    4.24
  -1  -5  -9    6.52    5.17
   1  -5   9   11.50    3.83
   1   5   9   20.59    5.48
   1   5   9   15.86    5.62
  -1   5  -9   13.52    5.89
  -1  -5 -10  400.54   26.00
   1  -5  10  501.40   18.67
   1   5  10  460.82   17.44
   1   5  10  443.19   23.59
  -1   5 -10  418.59   28.27
  -1   5 -10  462.54   24.54
  -1  -5 -11 1392.02   80.99
   1  -5  11 1655.46   64.09
   1   5  11 1649.00   73.72
   1   5  11 1535.25   83.25
  -1   5 -11 1591.00   81.40
  -1   5 -11 1681.59   72.57
  -1  -5 -12   50.49    8.34
   1  -5  12   57.61    7.10
   1  -5  12   67.19    4.66
   1   5  12   64.38    5.67
   1   5  12   59.66    6.32
  -1   5 -12   63.70    8.82
  -1   5 -12   70.13    7.86
   1  -5  13   92.66    8.28
   1  -5  13   92.84    5.42
   1   5  13   80.40    6.33
  -1   5 -13   83.95    7.86
   1  -5  14    0.33    7.71
   1  -5  14    2.28    5.86
   1   5  14    7.77    5.66
  -1   5 -14   -0.43    7.31
   1  -5  15  173.00   10.43
   1  -5  15  184.76   12.41
   1   5  15  154.46   10.76
   1  -5  16    2.16    9.18
   1   5  16    1.11    6.87
  -1   5 -16    0.32    9.02
   1   5  17  -10.85   13.97
   1   5  18   35.57   11.82
   1   5  19   13.76   12.68
  -1  -7   0   11.19    3.77
  -1  -7   0    9.18    3.67
   1  -7   0   11.59    3.67
   1   7   0    9.34    4.56
  -1  -7  -1  524.48   24.69
   1  -7   1  578.39   18.76
   1  -7   1  554.03   23.63
  -1   7  -1  548.05   20.48
  -1  -7  -2  503.24   20.10
   1  -7   2  521.70   17.83
   1  -7   2  465.74   18.22
   1   7   2  454.84   17.63
  -1   7  -2  502.68   19.71
  -1  -7  -3 2488.41   90.28
   1  -7   3 2542.31   80.71
   1  -7   3 2584.71  102.64
   1   7   3 2502.88   88.56
  -1   7  -3 2484.25   90.73
  -1  -7  -4   51.67    4.56
   1  -7   4   45.48    4.33
   1  -7   4   62.04    2.65
   1   7   4   47.95    4.37
  -1  -7  -5 6643.84  259.34
  -1  -7  -5 6548.18  292.10
   1  -7   5 6419.12  250.86
   1  -7   5 6807.92  285.87
   1   7   5 6739.13  250.84
  -1  -7  -6  146.05    7.58
  -1  -7  -6  163.76    7.79
   1  -7   6  182.60    8.62
   1  -7   6  168.56    6.62
   1   7   6  156.29    6.97
  -1   7  -6  154.64    7.24
  -1  -7  -7 1679.40   86.97
  -1  -7  -7 1775.40   77.52
   1  -7   7 1792.91   62.98
   1  -7   7 1902.99   82.45
   1   7   7 1916.45   76.89
   1   7   7 1827.63   68.20
  -1   7  -7 1725.11   96.47
  -1  -7  -8    8.39    4.59
   1  -7   8   12.72    6.14
   1  -7   8    5.07    3.61
   1   7   8    3.03    6.28
   1   7   8    1.55    5.41
  -1   7  -8   -1.04    6.68
  -1  -7  -9  122.10    7.70
   1  -7   9  153.12    6.90
   1  -7   9  128.90    8.43
   1   7   9  128.49    8.29
   1   7   9  125.62    9.14
  -1   7  -9  140.93   12.93
   1  -7  10  129.96    6.88
   1  -7  10  125.18    7.33
   1   7  10  132.18    6.93
   1   7  10  115.79    8.96
  -1   7 -10  109.84    7.64
   1  -7  11   75.95    7.84
   1  -7  11   75.78    6.74
   1   7  11   69.04    8.14
   1   7  11   82.67    8.09
   1  -7  12  397.33   21.79
   1   7  12  408.93   19.18
   1   7  12  293.07   33.70
  -1   7 -12  463.59   23.09
   1  -7  13  354.12   17.64
   1   7  13  346.98   18.48
  -1   7 -13  376.98   18.72
   1  -7  14   25.75    8.87
   1  -7  14    4.33    4.33
   1   7  14   11.22    9.44
  -1   7 -14    1.07    8.06
   1  -7  15    4.43    9.61
   1   7  15    6.88    9.88
  -1   7 -15   -1.50   12.87
   1   7  16    4.44    7.65
  -1   7 -16   11.14   10.07
   1   7  17   -2.46   11.45
   1   7  18   28.02   17.43
  -1  -9   0   60.89    5.20
  -1  -9   0   50.62   11.07
   1  -9   0   46.53    5.12
   1  -9   0   49.22    5.07
   1   9   0   39.19    4.54
  -1   9   0   48.31    5.68
  -1  -9  -1   58.87    5.09
  -1  -9  -1   47.91    6.80
   1  -9   1   45.42    5.00
   1  -9   1   43.06    5.07
  -1   9  -1   51.75    3.61
  -1  -9  -2  221.58   13.92
   1  -9   2  241.10    9.66
   1  -9   2  218.29   18.41
  -1   9  -2  234.88    8.92
  -1  -9  -3   39.57    6.77
   1  -9   3   68.53    6.87
   1  -9   3   47.92    5.29
   1   9   3   55.99   29.78
  -1   9  -3   51.59    2.81
  -1  -9  -4  117.73    7.55
   1  -9   4  135.46    6.75
   1  -9   4  146.50    8.63
   1   9   4  127.45    6.80
  -1  -9  -5 1014.89   63.23
   1  -9   5 1107.40   42.59
   1  -9   5  993.94   62.83
   1   9   5 1171.62   46.12
   1  -9   6    5.40   10.03
   1  -9   6    3.36    2.20
   1   9   6    3.68    6.92
   1  -9   7  216.51    9.14
   1  -9   7  217.90    9.48
   1   9   7  219.26   10.72
   1  -9   8  149.99    7.68
   1  -9   8  146.45    8.36
   1   9   8  160.63    9.49
   1   9   8  126.29    8.04
   1  -9   9  210.99   11.71
   1  -9   9  208.72   12.13
   1   9   9  224.60   11.05
   1   9   9  184.15   11.53
   1  -9  10    1.52    5.77
   1   9  10    4.45    6.68
   1   9  10    2.65    5.30
   1  -9  11 2049.55  104.72
   1   9  11 2176.28  104.91
   1  -9  12   60.87    9.64
   1   9  12   70.87    7.45
   1  -9  13  130.09    8.78
   1   9  13  138.15   10.44
  -1   9 -13  147.00   10.85
   1  -9  14    7.98    7.33
   1   9  14    4.32    7.43
  -1   9 -14    2.26   13.47
   1  -9  15    6.77   11.07
   1   9  15    2.77    8.31
  -1   9 -15    7.85   10.32
   1   9  16    7.18   11.25
   1   9  17   20.42   17.43
  -1 -11   0   -4.52    5.40
   1  11   0   -0.33    3.53
  -1  11   0    7.18    2.87
   1 -11   0    8.77    9.43
  -1 -11  -1  394.23   17.23
   1 -11   1  419.59   17.19
   1  11   1  441.71   19.29
  -1  11  -1  436.38   17.65
  -1 -11  -2   98.10    7.18
   1 -11   2  110.78    7.19
  -1  11  -2  108.41    5.05
   1 -11   3   69.78    6.41
  -1  11  -3   72.44    3.78
   1 -11   4   17.64    5.62
  -1  11  -4   20.09    2.53
   1 -11   5 1790.22   66.75
   1  11   5 1819.21   68.43
   1 -11   6   -0.33    5.72
   1  11   6   -2.88    8.43
   1 -11   7  322.27   12.87
   1  11   7  350.32   15.00
   1 -11   8  186.32    9.54
   1  11   8  181.19   11.55
   1 -11   9   -1.64    9.05
   1  11   9   13.09    6.77
   1 -11  10   50.03    7.62
   1  11  10   51.87   10.31
   1 -11  11   53.68    7.92
   1  11  11   57.81    8.09
   1 -11  12   40.33   10.92
   1  11  12   42.82    8.30
   1 -11  13  235.67  414.85
   1  11  13   43.33   12.05
   1 -11  14  196.29   12.88
   1  11  14  192.06   16.02
  -1  11 -14  197.66   18.90
   1 -11  15   19.72    9.43
   1  11  15   12.47   13.90
  -1  11 -15   11.76   11.76
   1  11  16   46.75   25.15
   1  13   0   46.56    4.71
  -1 -13   0   31.67    9.68
   1 -13   0   41.04    7.08
  -1  13   0   47.24    5.04
  -1 -13  -1   43.91    7.15
   1 -13   1   43.40    7.18
   1  13   1   42.16    4.98
  -1  13  -1   33.15    3.35
  -1 -13  -2   52.32    9.80
   1 -13   2   39.70    7.17
   1  13   2   41.22    5.35
  -1  13  -2   37.06    4.07
  -1 -13  -3  176.84   10.04
   1 -13   3  205.16   10.36
  -1  13  -3  186.25    9.96
  -1 -13  -4   12.14    7.06
   1 -13   4   -3.41    9.57
  -1  13  -4    4.29    2.64
   1  13   5   45.25    9.99
   1  13   6   -0.66    9.87
   1 -13   7   -0.33   10.29
   1  13   7    0.99    7.62
   1 -13   8   75.24   11.25
   1  13   8  104.38   12.15
   1 -13   9   42.91    8.17
   1  13   9   38.87    8.39
   1 -13  10   86.03    9.13
   1  13  10   94.81   12.58
   1 -13  11   13.21    8.77
   1  13  11    0.77    8.82
   1 -13  12   25.59    9.40
   1  13  12    9.92    9.37
   1 -13  13   51.78   10.34
   1  13  13   56.39   14.76
   1 -13  14   15.67   11.27
   1  13  14    2.09   15.41
  -1  13 -14   -8.70   13.05
  -1 -15   0   94.13    9.33
   1 -15   0   88.36    9.38
   1  15   0  120.99    8.51
  -1  15   0  106.33    7.19
  -1 -15  -1  666.96   34.17
   1 -15   1  671.80   31.20
   1  15   1  706.25   32.77
  -1  15  -1  652.85   39.57
   1 -15   2    4.40    8.14
  -1  15  -2   -0.97    3.01
  -1 -15  -2    2.64   11.54
   1  15   2   -0.44    5.65
  -1 -15  -3   -0.22    8.14
   1 -15   3    1.87   11.31
   1  15   3   -4.01    6.02
  -1 -15  -4   20.46    8.58
   1 -15   4   38.06    8.56
   1  15   4   23.71    7.27
  -1 -15  -5  256.21   14.98
   1 -15   5  285.55   13.27
  -1 -15  -6  -11.01   12.55
   1 -15   6    7.33    8.53
  -1 -15  -7  148.30   27.31
   1 -15   7  153.71   14.31
   1  15   8   13.95   12.86
   1  15   9   50.00   10.00
   1  15  10   -2.17    9.87
   1  15  11  189.03   14.33
   1  15  12    1.73   11.86
   1 -15  13    2.15   12.25
   1  15  13    0.00   12.08
   1 -17   0  -10.12    9.90
  -1 -17   0   -4.49    9.85
   1  17   0    0.65    5.63
  -1 -17  -1   66.71   10.85
   1 -17   1   51.63   10.44
   1  17   1   49.45    9.17
  -1 -17  -2   18.85   10.19
   1 -17   2   17.66   10.09
   1  17   2   21.79    7.04
  -1 -17  -3    6.58   10.31
   1 -17   3   13.59   10.08
   1  17   3   11.20    7.54
  -1 -17  -4    0.88   10.64
   1 -17   4   23.19   10.28
   1  17   4    1.67    8.02
  -1 -17  -5   75.86   15.70
   1 -17   5   49.05   10.71
   1  17   5   76.82   12.98
  -1 -17  -6   -6.92   15.37
   1 -17   6    3.38   14.72
   1  17   6    8.74   14.67
  -1 -17  -7   60.18   12.08
   1 -17   7   32.34   11.33
  -1 -17  -8    5.71   16.36
   1 -17   8    0.54   11.19
  -1 -17  -9   -1.65   12.30
   1 -17   9   -7.38   16.49
   1 -17  10   20.56   12.55
  -1 -17 -10   36.66   18.66
  -1 -19   0   15.40   12.78
   1 -19   0   45.19   17.88
  -1 -19  -1  134.21   14.65
   1 -19   1  148.23   19.17
  -1 -19  -2   20.78   12.69
   1 -19   2   22.43   12.47
  -1 -19  -3   46.19   15.65
   1 -19   3   24.47   12.78
  -1 -19  -4   19.82   12.81
   1 -19   4   33.93   18.00
  -1 -19  -5   87.87   18.74
   1 -19   5   47.50   13.18
  -1 -19  -6    9.53   13.92
   1 -19   6   18.49   13.60
   1  19   6    2.79   10.94
  -2   0   0   65.72    6.32
   2   0   0  133.24    8.36
  -2   0  -1   22.24    4.02
   2   0   1    8.66    0.56
   2   0   1    8.16    2.01
  -2   0  -210017.20  387.66
   2   0   210187.05  348.81
  -2   0  -3   -1.00    0.89
   2   0   3   12.95    2.23
  -2   0  -4 1019.96   38.06
  -2   0  -4 1135.42   43.09
   2   0   4 1011.12   37.30
   2   0   4 1022.54   46.18
   2   0   4 1075.50   45.68
  -2   0  -5    0.22    1.89
  -2   0  -5    3.42    2.98
   2   0   5   -1.22    1.77
   2   0   5    1.19    2.60
   2   0   5    1.78    2.89
  -2   0  -6 4879.03  206.02
  -2   0  -6 5006.00  172.96
   2   0   6 4812.48  210.55
   2   0   6 5051.22  177.53
   2   0   6 5012.27  228.45
  -2   0  -7   -0.90    2.02
  -2   0  -7   -4.73    4.95
   2   0   7   -1.54    2.75
   2   0   7   -0.22    3.13
  -2   0  -8   45.83    3.15
  -2   0  -8   58.61    4.50
   2   0   8   54.08    3.74
   2   0   8   53.07    4.11
  -2   0  -9   -0.11    2.70
  -2   0  -9    3.07    5.81
   2   0   9   -0.88    2.41
   2   0   9   -1.30    5.08
  -2   0 -10 1088.90   59.13
  -2   0 -10 1167.06   49.17
   2   0  10 1072.09   48.81
   2   0  10 1159.19   42.33
  -2   0 -11   -0.91    3.29
  -2   0 -11    0.88    4.93
   2   0  11    2.41    3.17
   2   0  11   -4.12    4.23
  -2   0 -12  240.51   18.12
  -2   0 -12  295.45   12.82
   2   0  12  267.21   11.82
   2   0  12  302.68   15.24
  -2   0 -13    4.80    6.62
  -2   0 -13   -2.73    5.90
   2   0  13   -2.95    5.46
   2   0  13   -2.07    4.90
  -2   0 -14   35.71    6.66
   2   0  14   29.26    6.22
   2   0  14   18.10    7.74
  -2   0 -15   -1.31    6.98
   2   0  15   -0.22    4.70
   2   0  15    1.97    5.68
   2   0  16  274.17   17.02
   2   0  17   -3.37    8.71
   2   0  18   12.93   10.00
  -2  -2   0 4210.76  164.36
  -2  -2   0 4293.26  149.01
  -2  -2   0 4411.02  170.77
   2  -2   0 4237.92  171.24
   2   2   0 4334.63  177.57
   2   2   0 4282.56  153.50
   2   2   0 4277.99  152.37
  -2   2   0 4136.67  167.43
  -2  -2  -1  189.96    7.02
  -2  -2  -1  189.94    6.70
  -2  -2  -1  194.00    6.94
   2  -2   1  185.28    7.53
   2  -2   1  197.35    7.50
   2   2   1  197.61    6.61
  -2   2  -1  196.72    8.24
  -2  -2  -4 3443.20  133.29
  -2  -2  -4 3485.23  160.39
   2  -2   4 3282.98  141.09
   2   2   4 3321.46  125.45
   2   2   4 3357.26  124.09
   2   2   4 3518.95  155.26
  -2   2  -4 3396.30  140.23
  -2   2  -4 3391.95  129.08
  -2  -2  -5  157.05    6.39
  -2  -2  -5  165.71    7.72
   2  -2   5  159.90    5.67
   2   2   5  172.44    6.89
   2   2   5  177.39    7.63
   2   2   5  165.37    6.41
  -2   2  -5  171.70    7.18
  -2   2  -5  167.66    6.51
  -2  -2  -6 2654.75  109.60
  -2  -2  -6 2672.47  155.02
  -2  -2  -6 2731.40   86.26
   2  -2   6 2691.02  110.98
   2   2   6 2618.84  125.51
   2   2   6 2753.88  103.06
   2   2   6 2753.88  112.96
  -2   2  -6 2825.09  116.88
  -2   2  -6 2839.31   98.89
  -2  -2  -7   10.82    3.24
  -2  -2  -7   16.62    3.41
   2  -2   7   12.51    2.32
   2   2   7    9.59    2.23
   2   2   7    9.13    3.48
   2   2   7   18.29    3.59
  -2   2  -7   12.79    2.40
  -2   2  -7   16.67    3.90
  -2  -2  -8   81.20    5.14
  -2  -2  -8   91.79    6.06
   2  -2   8   94.56    4.76
   2   2   8   82.07    4.00
   2   2   8   86.50    8.15
   2   2   8   87.15    5.17
  -2   2  -8   87.96    4.92
  -2   2  -8   95.61    5.64
  -2  -2  -9   -1.34    3.01
  -2  -2  -9   -2.52    3.73
   2  -2   9    2.09    2.75
   2  -2   9   -2.71    4.88
   2   2   9    4.65    2.77
   2   2   9   -1.52    3.91
   2   2   9   -1.23    4.26
  -2   2  -9   -0.46    2.86
  -2   2  -9   -2.71    4.33
  -2  -2 -10 1210.73   55.28
  -2  -2 -10 1314.62   51.73
   2  -2  10 1189.16   45.43
   2  -2  10 1261.11   43.28
   2   2  10 1215.98   48.24
   2   2  10 1283.21   43.79
   2   2  10 1077.00   67.39
  -2   2 -10 1166.40   56.92
  -2   2 -10 1274.56   48.80
  -2  -2 -11  119.49    6.29
  -2  -2 -11  146.29    8.44
   2  -2  11  125.26    5.82
   2  -2  11  138.55    6.83
   2   2  11  118.38    5.63
   2   2  11  133.55    6.76
  -2   2 -11  108.58    6.68
  -2   2 -11  138.64    9.87
  -2  -2 -12  214.33   13.27
  -2  -2 -12  239.85   11.83
   2  -2  12  230.68   12.69
   2  -2  12  267.02   13.02
   2   2  12  261.65   10.92
   2   2  12  253.49   10.28
  -2   2 -12  211.67   12.46
  -2   2 -12  219.15   13.36
  -2  -2 -13  116.66    8.80
   2  -2  13  135.34    7.42
   2  -2  13  149.07    9.56
   2   2  13  122.84    6.17
  -2   2 -13   95.09    7.28
  -2   2 -13  136.24    8.15
   2  -2  14   36.73    6.63
   2  -2  14   42.33    7.51
   2   2  14   26.44    6.61
  -2   2 -14   33.85    7.16
   2  -2  15    0.22    4.88
   2  -2  15    2.51    7.52
   2   2  15   -1.65    7.17
  -2   2 -15   -3.15    7.49
   2  -2  16   -4.37    8.19
  -2   2 -16   -1.09    8.25
   2   2  17    2.82    9.01
   2   2  18  352.23   23.68
   2   2  19   -2.71   11.60
  -2  -4   0   79.80    3.67
   2  -4   0   83.79    4.59
   2   4   0   84.61    3.56
  -2   4   0   76.95    4.18
  -2  -4  -1   25.07    2.44
  -2  -4  -1   28.36    2.39
  -2  -4  -1   21.53    2.67
   2  -4   1   27.79    2.39
  -2   4  -1   27.16    2.47
  -2  -4  -2 1680.26   61.20
  -2  -4  -2 1660.69   69.49
   2  -4   2 1644.33   65.68
   2  -4   2 1724.64   71.74
   2   4   2 1614.85   56.89
  -2  -4  -3 2281.43   95.86
  -2  -4  -3 2143.33   83.03
   2  -4   3 2060.97   73.26
   2  -4   3 2044.13   90.62
   2   4   3 2061.90   73.86
  -2  -4  -4 2292.51  117.65
  -2  -4  -4 2430.04   84.05
   2  -4   4 2210.54   74.77
   2   4   4 2282.91   76.97
  -2   4  -4 2313.03   97.87
  -2  -4  -5 1066.48   41.12
  -2  -4  -5 1158.23   38.04
   2  -4   5 1101.01   36.16
   2   4   5 1135.06   41.83
   2   4   5 1177.74   46.64
  -2   4  -5 1142.07   45.03
  -2  -4  -6  473.74   16.65
  -2  -4  -6  529.98   20.08
   2  -4   6  489.02   16.40
   2   4   6  487.64   16.95
   2   4   6  507.09   19.68
  -2   4  -6  512.99   18.50
  -2  -4  -7 1397.35   59.39
  -2  -4  -7 1486.43   51.59
   2  -4   7 1413.16   45.12
   2   4   7 1431.41   54.99
   2   4   7 1479.34   63.06
  -2   4  -7 1440.39   61.97
  -2   4  -7 1465.96   51.12
  -2  -4  -8  625.57   26.52
  -2  -4  -8  620.14   25.17
   2  -4   8  604.03   19.23
   2   4   8  620.99   22.03
   2   4   8  655.62   24.65
  -2   4  -8  640.60   30.44
  -2   4  -8  653.25   30.25
  -2  -4  -9  205.93    8.94
  -2  -4  -9  162.23    8.25
   2  -4   9  175.39    8.15
   2   4   9  172.92    6.94
   2   4   9  179.38    8.78
  -2   4  -9  174.24    8.06
  -2   4  -9  181.90    9.50
  -2  -4 -10  143.59    8.25
   2  -4  10  154.19    6.39
   2   4  10  152.27    6.70
   2   4  10  145.89    9.79
  -2   4 -10  156.73   10.14
  -2   4 -10  176.13    8.10
  -2  -4 -11  121.09    9.69
   2  -4  11  140.51    7.36
   2  -4  11  134.59    7.61
   2   4  11  162.41    7.69
   2   4  11  110.40    9.34
  -2   4 -11  131.25    7.51
  -2   4 -11  139.71    7.98
  -2  -4 -12  759.66   48.21
   2  -4  12  895.75   44.17
   2  -4  12  992.23   39.11
   2   4  12  942.80   37.84
  -2   4 -12  787.20   52.13
  -2   4 -12  927.96   42.46
  -2  -4 -13   70.00    7.36
   2  -4  13   92.01    5.78
   2  -4  13   89.68    6.08
   2   4  13   93.90    7.44
  -2   4 -13   69.09    7.51
  -2   4 -13   96.03   10.56
   2  -4  14   90.41    7.93
   2  -4  14   93.27    7.71
   2   4  14   82.74    6.21
  -2   4 -14   98.53   11.31
   2  -4  15   23.59    7.58
   2  -4  15   35.36    7.62
   2   4  15   26.72    8.21
  -2   4 -15   33.93    8.62
   2  -4  16   44.49    9.16
  -2   4 -16   44.40    9.59
   2   4  17   59.82   10.67
   2   4  18   -1.83   11.32
   2   4  19   27.60   17.68
  -2  -6   0 1066.35   35.22
  -2  -6   0 1043.22   38.92
   2  -6   0 1076.01   41.27
   2   6   0 1084.35   38.04
  -2   6   0 1046.58   35.35
  -2  -6  -1  161.04    6.64
  -2  -6  -1  140.02    6.30
   2  -6   1  155.22    7.67
  -2   6  -1  149.02    5.75
  -2  -6  -2   34.73    4.80
  -2  -6  -2   39.99    3.96
   2  -6   2   53.08   10.26
   2  -6   2   46.68    4.67
  -2  -6  -3 1889.21   75.05
  -2  -6  -3 1794.29   67.82
   2  -6   3 1913.17   64.86
   2  -6   3 1766.42   74.29
   2   6   3 1856.04   67.17
  -2  -6  -4  137.55    6.83
  -2  -6  -4  141.10    7.60
   2  -6   4  132.93    6.68
   2  -6   4  131.72    5.80
   2  -6   4  132.13    4.88
   2   6   4  130.52    5.70
  -2  -6  -5  349.22   12.25
  -2  -6  -5  340.24   13.31
   2  -6   5  346.93   13.67
   2  -6   5  355.05   12.92
   2   6   5  362.03   13.67
  -2  -6  -6 2606.72  100.85
  -2  -6  -6 2693.29  105.26
   2  -6   6 2793.22   90.91
   2  -6   6 2685.62  108.22
   2   6   6 2806.26   96.32
  -2   6  -6 2768.56   95.31
  -2  -6  -7  844.33   36.14
  -2  -6  -7  798.51   48.89
   2  -6   7  851.27   27.84
   2  -6   7  836.76   39.13
   2   6   7  888.04   30.09
   2   6   7  902.58   30.94
  -2   6  -7  843.39   37.93
  -2  -6  -8 1144.16   51.54
   2  -6   8 1114.02   38.10
   2  -6   8 1188.84   55.57
   2   6   8 1199.88   41.73
   2   6   8 1189.43   51.35
  -2   6  -8 1149.32   52.79
  -2  -6  -9  282.27   15.59
   2  -6   9  278.71   10.22
   2  -6   9  283.94   13.63
   2   6   9  303.37   12.65
   2   6   9  279.46   16.31
  -2   6  -9  286.70   16.52
  -2  -6 -10 1331.28   67.31
   2  -6  10 1467.29   54.43
   2  -6  10 1394.93   88.44
   2   6  10 1495.13   64.16
   2   6  10 1413.98   79.39
  -2   6 -10 1278.30  104.50
  -2   6 -10 1613.65   68.06
  -2  -6 -11  246.22   17.41
   2  -6  11  317.12   12.28
   2   6  11  314.87   13.50
   2   6  11  256.14   14.39
  -2   6 -11  261.80   14.39
  -2   6 -11  320.44   14.17
   2  -6  12    4.79    6.53
   2   6  12    3.78    6.90
  -2   6 -12   16.91    5.75
  -2   6 -12   10.97   14.52
   2  -6  13   12.16    5.00
   2  -6  13   14.98    6.62
   2   6  13    9.56    7.33
  -2   6 -13   13.42   10.74
   2  -6  14   23.71    7.80
   2  -6  14   18.67    5.10
   2   6  14   18.20    7.99
  -2   6 -14   23.61    8.37
   2  -6  15   11.44    8.63
   2  -6  15    2.39    6.41
   2   6  15    3.99    6.43
  -2   6 -15    1.61    9.01
   2   6  16  147.18   11.92
   2   6  17  -15.33   16.18
   2   6  18    5.04   12.32
  -2  -8   0 4999.34  188.23
  -2  -8   0 4884.31  193.60
   2  -8   0 4652.04  192.85
   2   8   0 5124.99  187.89
  -2  -8  -1  749.04   28.83
  -2  -8  -1  703.87   29.22
   2  -8   1  738.87   26.69
   2  -8   1  679.70   28.29
  -2   8  -1  727.09   29.22
  -2  -8  -2  148.63    6.52
  -2  -8  -2  139.83    7.23
   2  -8   2  141.22    6.46
   2  -8   2  126.08    6.54
  -2   8  -2  139.44    6.43
  -2  -8  -3   82.73    5.26
  -2  -8  -3   78.26    5.60
   2  -8   3   94.58    5.44
   2  -8   3   67.07    5.15
  -2  -8  -4    1.82    4.21
  -2  -8  -4   -0.33    6.93
   2  -8   4    3.33    5.54
   2  -8   4    4.22    4.22
   2   8   4   -0.66    3.99
  -2  -8  -5 1976.73  131.27
  -2  -8  -5 2051.53   92.49
   2  -8   5 2156.79   73.78
   2  -8   5 1978.42   79.71
   2   8   5 2047.94   83.41
  -2  -8  -6  931.14   54.59
   2  -8   6 1030.78   32.35
   2  -8   6  895.92   51.74
   2  -8   6 1054.70   46.53
   2   8   6 1012.88   41.09
  -2  -8  -7  168.47    9.20
   2  -8   7  202.54    9.26
   2  -8   7  201.86    8.40
   2   8   7  197.54    8.58
  -2  -8  -8  186.73   12.94
   2  -8   8  260.95   10.45
   2  -8   8  232.82   10.24
   2   8   8  242.03   10.80
   2   8   8  197.77   10.83
   2  -8   9   92.15    7.66
   2  -8   9   71.76    5.13
   2   8   9   84.27    6.01
   2   8   9   70.13    6.05
  -2   8  -9   52.86    6.30
   2  -8  10  375.84   16.08
   2   8  10  386.68   18.02
   2   8  10  323.76   19.97
   2  -8  11  131.07    7.63
   2   8  11  124.17   10.32
  -2   8 -11  140.51    9.34
   2  -8  12   34.47    7.92
   2   8  12   42.68    8.31
  -2   8 -12   30.55    8.31
   2  -8  13    4.11    6.06
   2   8  13   -3.88    6.09
  -2   8 -13  -11.20   11.95
   2  -8  14    1.62    6.58
   2   8  14   -1.66    6.53
  -2   8 -14    1.83    9.24
   2   8  15   16.03   10.39
  -2   8 -15   16.08   10.40
   2   8  16   -8.56   11.02
   2   8  17    7.16   17.74
  -2 -10   0  336.55   13.43
   2  10   0  366.16   16.89
  -2  10   0  374.51   14.49
  -2 -10  -1    4.07    4.84
   2 -10   1   -2.45    4.89
   2  10   1    2.44   15.22
  -2  10  -1    3.37    2.39
  -2 -10  -2  160.39    9.36
   2 -10   2  177.65    8.22
  -2  10  -2  177.65    7.51
  -2 -10  -3  880.89   33.01
   2 -10   3  925.59   38.25
  -2  10  -3  832.13   41.68
   2  10   4   21.55    5.08
   2 -10   5  651.48   23.67
   2  10   5  678.21   24.79
   2 -10   6  315.25   13.90
   2  10   6  332.94   13.95
   2 -10   7    6.48    5.49
   2  10   7   19.12    5.64
   2 -10   8    5.59    7.78
   2  10   8    0.00    5.75
   2 -10   9  236.94   13.35
   2  10   9  204.36   13.38
   2 -10  10   17.85    8.92
   2  10  10   12.92    8.95
   2 -10  11   48.27    7.06
   2  10  11   36.54    6.95
   2 -10  12  319.75   17.51
   2  10  12  277.94   16.78
  -2  10 -12  281.20   18.21
   2 -10  13   10.46    7.22
   2  10  13   21.60    7.71
  -2  10 -13   24.23    9.95
   2 -10  14   43.42    8.17
   2  10  14   53.29   11.45
  -2  10 -14   58.21   15.21
   2  10  15   10.96   11.61
   2  10  16   62.15   13.08
  -2 -12   0   17.66    6.14
   2 -12   0   20.88    8.66
   2  12   0   15.58    5.93
  -2  12   0   17.39    3.74
  -2 -12  -1   -1.87    8.34
   2 -12   1    7.98    8.53
   2  12   1   22.24    6.64
  -2  12  -1    2.70    3.13
  -2 -12  -2  437.24   19.90
   2 -12   2  405.48   18.60
   2  12   2  442.74   23.19
  -2  12  -2  396.18   22.76
  -2 -12  -3  237.09   10.78
   2 -12   3  246.56   12.38
  -2  12  -3  221.79   13.28
  -2 -12  -4  742.15   34.23
   2 -12   4  720.96   29.47
   2  12   5   24.10    6.38
   2  12   6  876.37   37.09
   2  12   7  570.71   27.35
   2 -12   8  215.63   12.60
   2  12   8  218.74   13.65
   2 -12   9    0.76    6.87
   2  12   9    8.91    7.26
   2 -12  10  122.16    9.04
   2  12  10  135.46   12.10
   2 -12  11    4.33    7.69
   2  12  11   20.00    7.91
   2 -12  12  211.70  418.22
   2  12  12   33.49    8.68
   2 -12  13    2.80    9.04
   2  12  13    9.77    9.11
  -2  12 -13    3.70   11.20
   2 -12  14   34.84    9.76
   2  12  14   35.96   13.93
  -2  12 -14   29.45   17.54
  -2 -14   0  448.43   20.82
   2 -14   0  432.03   20.72
   2  14   0  518.46   20.51
  -2  14   0  383.13   27.94
  -2 -14  -1  352.78   16.34
   2 -14   1  335.96   14.38
   2  14   1  339.21   19.97
  -2  14  -1  314.80   16.60
  -2 -14  -2   16.00    7.67
   2 -14   2   16.44   13.35
   2  14   2    0.89    7.98
  -2  14  -2    7.96    3.01
  -2 -14  -3   51.19   11.07
   2 -14   3   83.48   11.12
   2  14   3   88.33    9.47
  -2 -14  -4    8.11   10.64
   2 -14   4   12.42    7.59
   2  14   4    7.26    6.48
  -2 -14  -5  -14.26   10.75
   2 -14   5   -5.93    7.46
  -2 -14  -6   10.97   11.08
   2 -14   6   19.50    8.00
  -2 -14  -7  155.98   10.43
   2 -14   7  144.46   10.07
   2  14   8  258.14   19.23
   2  14   9   -9.47    8.49
   2  14  10  113.17   10.43
   2  14  11   23.15    9.84
   2  14  12  117.39   16.41
   2 -14  13   -1.40   15.90
  -2  14 -13   17.14   13.76
  -2 -16   0  201.71   15.85
   2 -16   0  205.00   12.37
   2  16   0  173.36   12.62
  -2 -16  -1   46.57   13.12
   2 -16   1   54.99   13.12
   2  16   1   51.02    9.31
  -2 -16  -2  123.47   10.61
   2 -16   2  109.59   10.45
   2  16   2  101.35    7.95
  -2 -16  -3   64.00    9.96
   2 -16   3   83.81   13.40
   2  16   3   73.00    8.22
  -2 -16  -4   69.71   14.01
   2 -16   4   84.66   10.20
   2  16   4  142.14   39.55
  -2 -16  -5   -4.38   13.57
   2 -16   5   11.28    9.20
   2  16   5    3.68    8.60
  -2 -16  -6   90.09   10.95
   2 -16   6   98.80   14.10
   2  16   6  106.63   11.19
  -2 -16  -7    9.19   10.18
   2 -16   7    7.74   13.85
  -2 -16  -8   11.71   15.10
   2 -16   8   23.95   10.34
   2 -16   9   13.68   10.64
  -2 -16  -9   21.23   11.05
  -2 -16 -10   93.85   17.28
   2 -16  10   67.90   11.81
  -2 -16 -11   11.48   12.03
   2 -16  11    6.80   12.53
  -2 -18   0   15.70   11.23
   2 -18   0   10.57   11.45
  -2 -18  -1   71.47   12.11
   2 -18   1   73.19   11.76
   2  18   1   54.81    8.16
  -2 -18  -2    1.64   11.25
   2 -18   2  -19.75   15.91
   2  18   2   -0.11    7.89
  -2 -18  -3    3.28   11.36
   2 -18   3    6.35   11.39
   2  18   3    2.98    8.38
  -2 -18  -4  109.81   12.90
   2 -18   4   68.25   12.58
   2  18   4   75.47   15.74
  -2 -18  -5   77.05   17.27
   2 -18   5   52.96   12.34
   2  18   5   54.97   10.24
  -2 -18  -6    7.98   11.91
   2 -18   6   11.99   16.57
   2  18   6    5.02   14.39
  -2 -18  -7   17.27   12.68
   2 -18   7   12.84   12.08
   2  18   7    3.24   16.32
  -2 -18  -8   -5.14   13.45
   2 -18   8    7.27   13.03
   2  18   8   10.40   18.12
  -3  -1   0 6567.80  252.36
  -3  -1   0 6880.51  258.53
   3  -1   0 6613.96  281.20
   3  -1   0 7018.99  270.64
   3  -1   0 6781.98  275.05
   3   1   0 6734.45  300.41
   3   1   0 6892.79  255.65
  -3   1   0 6643.41  258.00
  -3   1   0 6811.60  235.20
  -3   1   0 6555.12  229.27
  -3  -1  -316548.71  693.83
   3  -1   316329.51  580.90
   3   1   315761.40  610.12
   3   1   316184.28  568.67
  -3  -1  -4 3317.25  143.15
  -3  -1  -4 3625.09  121.76
   3  -1   4 3411.26  123.49
   3  -1   4 3472.93  130.99
   3   1   4 3499.52  130.49
   3   1   4 3539.08  121.31
   3   1   4 3694.38  135.40
  -3   1  -4 3380.53  137.41
  -3   1  -4 3498.16  127.92
  -3  -1  -5   52.21    2.67
  -3  -1  -5   54.93    4.32
   3  -1   5   52.40    2.56
   3  -1   5   42.02    3.99
   3   1   5   47.89    2.71
   3   1   5   58.90    4.00
   3   1   5   46.94    3.92
  -3   1  -5   48.20    2.50
  -3   1  -5   52.50    5.26
  -3  -1  -6  264.71    9.94
  -3  -1  -6  276.23    9.65
   3  -1   6  278.24   10.10
   3   1   6  267.28    9.74
   3   1   6  276.64   10.60
   3   1   6  273.24   13.01
  -3   1  -6  284.27   12.74
  -3   1  -6  285.40   11.07
  -3  -1  -7  162.89    6.48
  -3  -1  -7  177.17    6.97
   3  -1   7  153.50    6.19
   3  -1   7  170.61    7.85
   3   1   7  165.72    6.68
   3   1   7  168.08    6.81
   3   1   7  165.86    7.07
  -3   1  -7  162.16    8.42
  -3   1  -7  158.05    7.55
  -3  -1  -8 2279.48   93.70
  -3  -1  -8 2362.88   82.07
   3  -1   8 2187.08   92.60
   3  -1   8 2411.76   84.04
   3   1   8 2273.28   85.37
   3   1   8 2515.73  104.04
   3   1   8 2319.32  105.76
  -3   1  -8 2380.44   97.14
  -3   1  -8 2414.63   99.12
  -3  -1  -9   -0.22    2.35
  -3  -1  -9    3.52    4.40
   3  -1   9    3.40    3.07
   3  -1   9   -1.41   11.80
   3   1   9    0.77    3.20
   3   1   9   -3.67    4.11
   3   1   9    4.58    6.82
  -3   1  -9    3.42    3.42
  -3   1  -9   16.48    4.80
  -3  -1 -10  555.11   27.40
  -3  -1 -10  566.79   24.31
   3  -1  10  536.35   23.10
   3  -1  10  612.03   21.57
   3   1  10  541.20   20.53
   3   1  10  578.20   19.96
  -3   1 -10  538.39   27.95
  -3   1 -10  584.27   23.72
  -3  -1 -11  419.81   37.07
  -3  -1 -11  499.51   20.22
   3  -1  11  495.09   22.29
   3  -1  11  505.76   19.73
   3   1  11  477.71   22.26
   3   1  11  524.66   21.82
  -3   1 -11  432.83   27.55
  -3   1 -11  500.18   23.59
  -3  -1 -12   64.62    5.79
  -3  -1 -12   73.62    6.68
   3  -1  12   68.29    4.69
   3  -1  12   79.97    6.29
   3   1  12   70.87    5.39
   3   1  12   89.44    8.25
  -3   1 -12   67.78    6.09
  -3   1 -12   70.07    9.05
  -3  -1 -13  159.31    8.67
  -3  -1 -13  193.45    9.42
   3  -1  13  174.28    8.94
   3  -1  13  217.10   10.65
   3   1  13  198.74    8.92
   3   1  13  216.06   11.65
  -3   1 -13  161.09    9.22
  -3   1 -13  187.26    9.60
  -3  -1 -14   46.24    7.31
   3  -1  14   43.56    4.47
   3  -1  14   46.23    6.20
   3   1  14   51.31    6.28
   3   1  14   39.11    6.65
  -3   1 -14   32.01    7.40
  -3  -1 -15   44.21    7.84
   3  -1  15   42.95    6.65
   3   1  15   38.52    7.20
  -3   1 -15   33.41    8.16
   3  -1  16   20.86    9.61
  -3   1 -16   12.40    8.81
   3  -1  17   36.21    7.55
  -3   1 -17   29.34    9.78
   3   1  18   24.86   11.07
   3   1  19   -2.17   11.93
  -3  -3   0  919.98   32.45
  -3  -3   0  956.75   33.16
   3  -3   0  913.32   37.32
   3   3   0  932.75   34.57
   3   3   0  897.51   30.66
   3   3   0  923.47   36.15
  -3   3   0  921.39   35.82
  -3   3   0  902.51   36.62
  -3  -3  -1 8686.29  361.04
  -3  -3  -1 8981.00  328.26
   3  -3   1 8528.34  325.23
   3  -3   1 7774.08  371.02
   3   3   1 8820.76  308.04
  -3   3  -1 8361.58  332.28
  -3  -3  -2 2859.83  116.27
  -3  -3  -2 2879.21  108.62
  -3  -3  -2 2968.94  103.35
   3  -3   2 2851.39  121.12
   3  -3   2 2884.47  106.85
   3  -3   2 2860.03  105.09
   3   3   2 2885.10   95.03
  -3   3  -2 2827.35  106.32
  -3  -3  -3 6904.76  298.89
  -3  -3  -3 7192.02  246.42
   3  -3   3 6633.66  291.49
   3  -3   3 6745.30  263.46
   3   3   3 6638.08  260.62
   3   3   3 7091.12  251.48
  -3   3  -3 7065.16  239.72
  -3  -3  -4  184.34    7.79
  -3  -3  -4  195.01   10.00
   3  -3   4  190.63    7.94
   3   3   4  175.84    6.61
   3   3   4  176.97    8.49
   3   3   4  193.20    8.55
  -3   3  -4  183.75    7.91
  -3  -3  -5 6929.75  248.50
  -3  -3  -5 7368.46  288.19
   3  -3   5 6831.59  260.18
   3   3   5 7220.30  306.93
   3   3   5 7175.16  261.43
   3   3   5 7159.88  254.65
  -3   3  -5 7351.67  305.91
  -3   3  -5 7468.89  269.32
  -3  -3  -6  773.87   36.91
  -3  -3  -6  803.11   33.91
   3  -3   6  807.00   25.89
   3   3   6  811.68   32.48
   3   3   6  815.66   30.55
   3   3   6  827.93   30.27
  -3   3  -6  810.50   29.11
  -3   3  -6  831.03   28.60
  -3  -3  -7   43.23    3.68
  -3  -3  -7   43.53    4.72
   3  -3   7   40.14    3.43
   3   3   7   46.43    3.60
   3   3   7   44.97    4.55
   3   3   7   36.06    4.37
  -3   3  -7   42.23    2.84
  -3   3  -7   39.63    4.75
  -3  -3  -8   95.16    4.35
   3  -3   8  101.01    4.87
   3   3   8   92.62    4.27
   3   3   8   95.48    5.75
   3   3   8   89.22    7.07
  -3   3  -8   92.89    5.02
  -3   3  -8  110.88    6.16
  -3   3  -9    2.27    7.02
  -3  -3  -9    2.56    2.78
   3  -3   9    0.77    3.74
   3   3   9    2.46    2.68
   3   3   9   13.44    5.64
   3   3   9   -1.91    4.82
  -3   3  -9    6.86    4.00
   3  -3  10    3.07    4.17
  -3  -3 -10    3.01    3.45
   3  -3  10   -2.07    4.25
   3   3  10    6.58    4.35
   3   3  10    1.52    4.99
   3   3  10    3.14    5.16
  -3   3 -10    2.29    3.09
  -3   3 -10   -0.54    7.67
  -3  -3 -11  108.63    7.04
   3  -3  11  118.73   17.50
   3  -3  11  124.46    6.41
   3   3  11  131.42   18.03
   3   3  11  126.19    9.02
  -3   3 -11  112.91    8.50
  -3   3 -11  109.84    9.51
  -3  -3 -12   91.68    7.05
   3  -3  12   89.09    5.13
   3  -3  12  114.66    6.41
   3   3  12  101.33    6.89
  -3   3 -12   81.21    5.52
  -3   3 -12  107.17    9.95
   3  -3  13  113.67    8.80
   3  -3  13  159.28    9.66
   3   3  13  140.63    8.11
  -3   3 -13  173.77   11.90
   3  -3  14    9.96    4.33
   3  -3  14    8.80    5.54
   3   3  14   10.21    4.66
  -3   3 -14    1.51   10.70
   3  -3  15  483.80   32.35
  -3   3 -15  559.20   26.78
   3  -3  16    6.65    7.53
  -3   3 -16    1.73   13.09
   3   3  17   65.11   14.93
   3   3  18   42.28   16.76
  -3  -5   0   30.61    3.10
  -3  -5   0    6.23    4.56
   3  -5   0   15.74    2.87
   3   5   0    8.39    2.87
  -3   5   0    4.29    2.71
  -3  -5  -1 2106.23   79.30
  -3  -5  -1 2083.29   78.45
  -3  -5  -1 2208.52   81.44
   3  -5   1 2026.29   74.63
  -3   5  -1 2035.03   77.72
  -3  -5  -2   16.54    3.09
  -3  -5  -2    9.22    3.64
  -3  -5  -2    7.30    4.83
   3  -5   2   15.43    3.80
   3  -5   2    9.32    2.62
  -3  -5  -3 2877.21  120.22
  -3  -5  -3 2940.85   96.88
   3  -5   3 2891.37  103.39
   3  -5   3 2762.34   93.31
  -3  -5  -4  402.51   16.54
  -3  -5  -4  420.81   15.79
   3  -5   4  413.27   13.75
   3  -5   4  393.17   15.35
   3  -5   4  413.65   19.33
   3   5   4  396.76   15.54
  -3  -5  -5 1396.56   47.29
  -3  -5  -5 1414.86   54.03
   3  -5   5 1481.12   56.36
   3   5   5 1423.90   56.70
  -3  -5  -6    1.68    4.03
  -3  -5  -6    4.75    4.63
   3  -5   6    1.88    2.77
   3   5   6    2.12    2.79
   3   5   6    2.87    3.86
  -3   5  -6    1.80    3.04
  -3  -5  -7 3036.57  120.09
  -3  -5  -7 2902.20  120.17
   3  -5   7 2929.37   93.90
   3   5   7 2979.30  117.33
   3   5   7 3022.46  120.16
  -3   5  -7 3033.21  116.04
  -3   5  -7 3066.41  110.40
  -3   5  -8  223.86   10.59
  -3  -5  -8  184.55   10.02
  -3  -5  -8  174.20    9.31
   3  -5   8  201.96    7.17
   3   5   8  190.89    8.27
   3   5   8  181.36    8.70
  -3   5  -8  196.89    9.64
   3   5   9    2.23    5.13
  -3  -5  -9   -2.88    5.21
   3  -5   9    0.66    4.61
   3   5   9   -0.45    3.35
  -3   5  -9    5.56    3.63
  -3   5  -9   -3.44    5.49
  -3  -5 -10   14.96    5.43
   3  -5  10    6.79    4.93
   3   5  10   13.26    5.24
   3   5  10    2.12    7.94
  -3   5 -10    8.53    3.98
  -3   5 -10   13.77    6.02
  -3  -5 -11   32.68    4.88
   3  -5  11   42.83    5.68
   3   5  11   36.38    4.34
  -3   5 -11   27.00    6.27
  -3   5 -11   47.83    6.99
   3   5  12  173.88    8.79
  -3   5 -12  193.20   14.53
  -3  -5 -12  126.02    8.89
   3  -5  12  167.63    7.99
  -3   5 -12  152.61    9.25
  -3   5 -13   12.46   10.64
   3  -5  13   15.74    6.51
   3  -5  13   15.21    5.33
   3   5  13   10.32    6.55
   3  -5  14   39.58    5.41
   3  -5  14   61.92    8.15
   3   5  14   43.02    5.54
  -3   5 -14   73.16   12.04
   3  -5  15    6.74    8.48
  -3   5 -15  -11.17   12.78
   3   5  16   14.61   10.10
   3   5  17  140.13   13.99
   3   5  18    7.42   12.25
  -3  -7   0  961.15   33.84
  -3  -7   0  978.49   34.46
   3  -7   0  949.60   37.23
   3   7   0 1010.08   33.87
  -3   7   0  922.52   37.24
  -3  -7  -1 1024.13   32.61
  -3  -7  -1  949.78   36.85
  -3  -7  -1 1010.90   37.58
   3  -7   1  945.68   35.28
   3   7   1 1086.68   43.66
  -3   7  -1  968.87   38.09
  -3  -7  -2 4495.78  167.68
  -3  -7  -2 4581.63  186.41
  -3  -7  -2 4569.61  179.27
   3  -7   2 4733.99  169.17
   3  -7   2 4412.60  204.04
  -3  -7  -3  662.89   24.98
  -3  -7  -3  668.90   24.34
   3  -7   3  646.20   21.53
   3  -7   3  647.27   25.09
  -3  -7  -4  118.83    6.80
  -3  -7  -4  119.52    6.64
   3  -7   4  119.78    5.56
   3  -7   4  121.19    6.70
   3   7   4  111.72    5.63
   3  -7   5 3744.57  201.82
  -3  -7  -5 3892.38  177.49
  -3  -7  -5 3779.75  174.73
   3  -7   5 4090.97  143.85
   3   7   5 4149.35  157.27
  -3  -7  -6   26.65    5.71
   3  -7   6   27.54    3.98
   3  -7   6   20.91    3.84
   3  -7   6   25.96    1.56
   3   7   6   23.99    3.98
  -3  -7  -7   75.62    6.02
   3  -7   7   87.50    6.40
   3  -7   7   85.36    4.08
   3   7   7   97.73    6.53
   3   7   7   81.64    5.89
  -3  -7  -8   16.30    8.20
   3  -7   8   16.69    4.06
   3  -7   8   21.78    2.84
   3   7   8   24.36    5.87
   3   7   8   14.26    5.16
  -3  -7  -9    5.30    6.63
   3  -7   9    7.88    4.16
   3  -7   9   10.47    3.76
   3   7   9    8.19    5.98
   3   7   9    4.30    7.72
  -3   7  -9   14.48    6.27
  -3  -7 -10    0.00    6.83
   3  -7  10    2.29    4.36
   3   7  10    7.97    4.43
  -3   7 -10    6.69    6.92
  -3   7 -10  -10.25    9.49
  -3  -7 -11   44.03    6.61
   3  -7  11   73.01    5.45
   3   7  11   65.26    5.53
  -3   7 -11   44.37    5.90
  -3   7 -11   74.18    7.97
  -3   7 -12   48.26    8.28
   3  -7  12   40.15    5.21
   3   7  12   47.63    5.53
   3   7  13   52.00    5.96
   3  -7  13   59.08    7.91
  -3   7 -13   65.90    9.02
   3  -7  14   28.36    5.93
   3  -7  14   34.78    8.48
   3   7  14   30.77    6.18
  -3   7 -14   33.77    9.44
   3  -7  15   78.89    9.56
  -3   7 -15  118.14   15.22
   3   7  16   54.91   16.49
   3   7  17   96.07   13.81
  -3  -9   0   26.66    6.47
  -3  -9   0   15.59    6.58
   3  -9   0   22.38   12.92
   3   9   0   29.39    4.95
  -3   9   0   29.53    4.81
   3   9   1  916.87   39.34
  -3  -9  -1  881.39   29.45
  -3  -9  -1  775.54   48.02
  -3  -9  -1  807.47   33.75
   3  -9   1  912.57   36.74
   3  -9   1  761.64   38.94
  -3   9  -1  866.47   34.83
  -3  -9  -2 1836.09   64.92
  -3  -9  -2 1584.88   96.02
  -3  -9  -2 1676.84   89.69
   3  -9   2 1871.61   77.16
  -3   9  -2 1328.44   63.39
  -3  -9  -3   69.54    5.27
  -3  -9  -3   50.56    6.85
   3  -9   3   71.67    6.99
   3  -9   3   52.63    5.26
  -3  -9  -4   84.13    5.91
   3  -9   4  101.68    5.76
   3  -9   4   81.13    7.65
  -3  -9  -5  459.12   28.93
   3  -9   5  517.94   16.85
   3  -9   5  445.75   22.82
  -3  -9  -6   36.78    5.50
   3  -9   6   38.07    4.86
   3  -9   6   36.38    5.57
   3   9   6   35.28    6.93
   3  -9   7  527.88   18.44
   3   9   7  542.96   21.16
   3  -9   8  592.30   22.78
   3   9   8  630.43   24.03
   3  -9   9   73.30    6.02
   3   9   9   67.10    6.05
   3  -9  10   24.82    5.77
   3   9  10   18.91    5.72
  -3   9 -10    6.73    7.71
   3  -9  11   53.70    8.58
   3   9  11   59.89    8.68
  -3   9 -11   61.26    8.77
   3  -9  12   77.43    7.04
   3   9  12   89.94    9.56
  -3   9 -12   99.07    9.94
   3  -9  13    3.67    6.47
   3   9  13    7.46    6.58
  -3   9 -13   -8.50    9.36
   3   9  14   13.71    7.02
  -3   9 -14    7.52   14.60
   3   9  15  142.09   13.75
   3   9  16   70.92   13.70
  -3 -11   0   97.30    6.90
   3  11   0  111.38    7.25
  -3  11   0   90.55    4.88
  -3 -11  -1 1376.11   50.42
   3 -11   1 1361.02   54.65
   3  11   1 1415.03   57.21
  -3  11  -1 1323.08   55.03
  -3 -11  -2   36.00   10.18
   3 -11   2   27.72    5.77
   3  11   2   29.77    5.22
  -3  11  -2   29.53    1.84
  -3 -11  -3  244.78   14.67
   3 -11   3  256.50   12.74
  -3 -11  -4   15.43    5.69
   3 -11   4   21.43    7.73
  -3 -11  -5   85.93    6.90
   3 -11   5   88.65    6.84
   3  11   6  922.13   39.36
   3  11   7  347.98   17.82
   3 -11   8  188.80   11.08
   3  11   8  175.07    9.32
   3 -11   9  153.81    9.73
   3  11   9  171.42   11.39
   3 -11  10   21.09    9.35
   3  11  10   17.83    6.78
   3 -11  11  112.19    8.58
   3  11  11  132.65   11.27
  -3  11 -11  123.06   11.13
   3 -11  12   88.37   11.13
   3  11  12   81.42   11.26
  -3  11 -12   97.55   11.19
   3 -11  13   48.59    8.39
   3  11  13   56.68    8.52
  -3  11 -13   66.50   11.58
   3  11  14    5.71   11.64
   3  11  15   41.15   18.59
   3 -13   0  140.98   11.11
  -3 -13   0  134.03    8.85
   3  13   0  115.46    6.90
  -3  13   0  111.44    7.56
  -3 -13  -1 1945.73   80.40
   3 -13   1 2095.65   79.36
   3  13   1 2195.41  106.12
  -3  13  -1 1851.18  112.43
  -3 -13  -2  385.46   17.39
   3 -13   2  376.92   16.17
   3  13   2  421.21   19.11
  -3  13  -2  362.27   19.42
  -3 -13  -3  799.53   35.00
   3 -13   3  802.56   37.23
   3  13   3  840.08   38.24
  -3 -13  -4  517.73   21.77
   3 -13   4  460.85   23.60
   3  13   4  485.95   24.44
  -3 -13  -5   14.96    7.10
   3 -13   5   16.61    9.68
  -3 -13  -6  117.95    8.85
   3 -13   6  128.63   11.20
   3 -13   7   44.90    7.56
  -3 -13  -7   57.11    7.86
   3  13   8   35.17    7.65
   3  13   9   -0.98    7.51
   3  13  10    8.36   11.39
   3  13  11   46.28    8.98
   3 -13  12   44.92    9.92
  -3  13 -12   56.60   12.33
   3  13  13   51.81   13.58
  -3 -15   0    0.98    7.96
   3 -15   0   -0.89   11.63
   3  15   0    2.07    5.99
  -3  15   0    4.87    4.11
  -3 -15  -1  304.39   23.24
   3 -15   1  278.53   15.26
   3  15   1  286.08   16.70
  -3 -15  -2  223.16   20.84
   3 -15   2  215.33   12.03
   3  15   2  252.24   13.83
  -3 -15  -3   39.16   11.02
   3 -15   3   17.62   11.56
   3  15   3   23.95    7.21
  -3 -15  -4   23.89    8.40
   3 -15   4   15.27    8.35
   3  15   4   14.90    7.56
  -3 -15  -5   87.03    9.71
   3 -15   5   67.46    9.21
   3  15   5  113.18   21.06
  -3 -15  -6    2.18    8.83
   3 -15   6    0.33    8.21
  -3 -15  -7   30.53   13.19
   3 -15   7   13.98    8.85
  -3 -15  -8   -5.01    9.59
   3 -15   8    3.05    9.26
  -3 -15  -9    1.09    9.81
   3 -15   9   23.47    9.67
  -3 -15 -10    2.50   10.46
   3 -15  10    7.04    9.86
  -3 -15 -11   17.20   15.57
   3 -15  11   22.99   11.55
  -3 -15 -12   -7.18   15.78
   3 -15  12   23.23   11.72
  -3 -17   0   41.70   13.17
   3 -17   0   48.36   10.71
   3  17   0   51.15   10.19
  -3 -17  -1  232.95   14.49
   3 -17   1  232.67   15.22
   3  17   1  214.72   14.65
  -3 -17  -2   -5.88   10.13
   3 -17   2   13.97   10.23
   3  17   2    8.89    8.12
  -3 -17  -3   87.27   11.44
   3 -17   3   92.13   11.09
   3  17   3   80.66    9.39
  -3 -17  -4   21.57   20.27
   3 -17   4   -3.51    9.97
   3  17   4    0.89   12.52
  -3 -17  -5    7.74   10.79
   3 -17   5    9.08   10.83
   3  17   5   10.12    9.78
  -3 -17  -6   26.37   11.22
   3 -17   6    7.21   15.18
   3  17   6   20.49   10.25
  -3 -17  -7   -6.43   18.09
   3 -17   7   -0.76   15.36
   3  17   7    8.47   10.81
  -3 -17  -8    4.47   11.87
   3 -17   8   20.65   11.41
   3  17   8   26.31   11.37
  -3 -17  -9   -2.07   17.32
   3 -17   9    0.43   11.82
  -3 -19   0   18.58   17.61
   3 -19   0   23.45   12.77
  -3 -19  -1   -0.43   12.29
   3 -19   1    9.67   17.69
  -3 -19  -2    5.00   12.62
   3 -19   2    0.44   12.51
  -3 -19  -3    5.44   12.95
   3 -19   3    2.19   12.37
   3  19   3   -0.33    9.64
  -3 -19  -4  122.81   15.03
   3 -19   4  123.41   19.02
   3  19   4  130.53   12.80
  -4   0   0  376.80   14.20
  -4   0   0  396.96   15.92
   4   0   0  380.16   15.22
   4   0   0  380.98   13.36
   4   0   0  388.17   14.10
  -4   0  -1    2.89    0.89
   4   0   1    1.69    0.90
   4   0   1    0.78    2.12
   4   0   1   -0.88    1.99
  -4   0  -214954.71  547.80
   4   0   215801.41  526.74
   4   0   215440.82  555.01
  -4   0  -3   -5.67    3.00
   4   0   3   -1.79    2.79
  -4   0  -4 2114.22   84.25
   4   0   4 2117.89   86.23
  -4   0  -5   -1.13    1.02
  -4   0  -5   -4.87    5.09
   4   0   5    5.19    0.90
   4   0   5   -0.22    6.48
  -4   0  -6  797.49   38.49
  -4   0  -6  833.06   28.76
   4   0   6  826.27   35.15
   4   0   6  860.41   26.19
   4   0   6  814.01   31.56
  -4   0  -7   -0.57    1.81
   4   0   7    1.44    1.77
   4   0   7   -2.49    3.90
   4   0   7   -7.25    4.35
  -4   0  -8 2333.04  112.84
  -4   0  -8 2379.16  105.97
   4   0   8 2261.01   87.85
   4   0   8 2259.39   77.77
   4   0   8 2130.36  120.44
  -4   0  -9    0.68    2.73
  -4   0  -9  -15.90    6.91
   4   0   9   -3.96    2.53
   4   0   9    3.46    4.54
  -4   0 -10 1090.15   59.40
  -4   0 -10 1188.59   45.01
   4   0  10 1039.87   51.73
   4   0  10 1155.42   41.38
  -4   0 -11    2.97   25.28
  -4   0 -11   -7.33    8.09
   4   0  11    0.11    3.41
   4   0  11   -8.00    7.36
  -4   0 -12  234.97   18.01
  -4   0 -12  290.58   12.15
   4   0  12  278.66   12.98
   4   0  12  282.90   12.80
  -4   0 -13   -6.87    9.49
   4   0  13   -3.96    4.29
   4   0  13   -3.80    8.68
  -4   0 -14  190.29   11.57
   4   0  14  181.66   12.51
  -4   0 -15   -6.10    8.27
   4   0  15   -5.77   10.02
  -4   0 -16    7.39   12.94
   4   0  16   -7.21    8.74
  -4  -2   0 5409.63  236.32
  -4  -2   0 5795.45  206.70
   4  -2   0 5469.21  209.97
   4  -2   0 5717.49  224.26
   4  -2   0 5724.41  218.96
   4   2   0 5675.09  250.76
   4   2   0 5669.87  211.22
   4   2   0 5811.88  228.50
  -4   2   0 5569.22  217.12
  -4   2   0 5686.46  218.59
  -4   2   0 5259.31  234.42
  -4  -2  -1 2197.53   86.16
   4  -2   1 2253.13   87.00
   4  -2   1 2330.87   91.12
   4  -2   1 2168.47   76.29
   4   2   1 2238.02   82.23
   4   2   1 2254.40   82.41
   4   2   1 2267.88   82.83
  -4   2  -1 2290.11   91.15
  -4   2  -1 2275.00   76.54
  -4   2  -1 2272.91   91.61
  -4  -2  -2 6642.09  282.17
  -4  -2  -2 6456.94  260.89
   4  -2   2 6562.11  272.22
   4  -2   2 7143.35  258.68
   4  -2   2 6899.97  263.41
   4   2   2 6676.12  236.38
  -4   2  -2 6096.52  270.13
  -4   2  -2 6835.74  294.79
  -4  -2  -3  189.49    7.08
  -4  -2  -3  190.88    7.58
   4  -2   3  181.29    7.32
   4  -2   3  189.03    6.49
   4  -2   3  169.40    7.42
   4   2   3  186.63    7.26
   4   2   3  167.02    7.45
  -4   2  -3  187.45    7.03
  -4  -2  -4  798.98   31.54
   4  -2   4  760.08   29.08
   4  -2   4  771.83   30.02
   4   2   4  825.93   29.86
   4   2   4  842.44   29.51
  -4   2  -4  822.39   43.65
  -4  -2  -5  155.56    6.48
   4  -2   5  162.33    7.14
   4   2   5  164.17    6.79
   4   2   5  157.24    6.80
   4   2   5  165.08    6.94
  -4   2  -5  179.51    8.41
  -4  -2  -6 1868.73   73.40
   4  -2   6 1870.60   70.73
   4   2   6 1859.60   71.17
   4   2   6 1897.62   62.36
   4   2   6 1971.06   68.66
  -4   2  -6 1942.64   83.73
  -4   2  -6 1963.18   67.60
  -4  -2  -7 1004.54   44.91
   4  -2   7 1059.94   38.61
   4   2   7  994.33   38.24
   4   2   7  978.95   35.22
   4   2   7  999.19   40.83
  -4   2  -7 1012.31   39.55
  -4   2  -7 1051.84   34.05
  -4  -2  -8   36.92    3.12
   4  -2   8   30.23    2.86
   4   2   8   30.14    2.24
   4   2   8   28.68    4.75
   4   2   8   34.25    6.94
  -4   2  -8   35.39    2.94
  -4   2  -8   38.26    5.11
  -4  -2  -9    6.69    3.23
   4  -2   9    7.33    2.84
   4  -2   9    3.93    4.47
   4   2   9   12.18    2.24
   4   2   9   17.59    4.96
   4   2   9    5.26    7.39
  -4   2  -9    5.11    2.27
  -4   2  -9   -3.37    7.17
  -4  -2 -10   11.30    3.92
   4  -2  10   15.81    3.27
   4  -2  10   14.57    4.89
   4   2  10   15.17    3.46
   4   2  10   17.93    5.29
  -4   2 -10   14.80    3.53
  -4   2 -10   19.44    5.76
  -4  -2 -11   -3.26    2.70
   4  -2  11    0.98    3.59
   4  -2  11    7.82    5.10
   4   2  11   -0.33    2.67
   4   2  11   -1.41    5.52
  -4   2 -11    1.03    2.85
  -4   2 -11    0.54    5.97
  -4  -2 -12   41.68    3.96
   4  -2  12   49.50    4.45
   4  -2  12   50.98    6.08
   4   2  12   46.23    3.78
   4   2  12   69.15    6.72
  -4   2 -12   46.79    4.11
  -4   2 -12   62.95    7.27
   4  -2  13  135.75    8.91
   4  -2  13  192.74   10.43
   4   2  13  147.46    9.89
   4   2  13  166.57   11.20
  -4   2 -13  176.13   13.25
   4  -2  14    5.54    6.19
   4   2  14   14.25    9.90
  -4   2 -14   14.76   10.96
   4  -2  15    5.44    6.86
  -4   2 -15   -4.66    8.57
   4  -2  16  141.38   10.15
  -4   2 -16  135.55   11.50
   4  -2  17  101.89   12.79
  -4   2 -17   98.86   12.14
   4   2  18   -1.08   11.81
  -4  -4   0  822.46   28.77
  -4  -4   0  884.53   28.55
   4  -4   0  847.22   34.46
   4   4   0  852.43   37.42
   4   4   0  853.86   29.15
   4   4   0  846.07   32.71
  -4   4   0  823.08   29.60
  -4   4   0  806.92   29.69
  -4  -4  -1   60.49    3.21
  -4  -4  -1   63.04    7.42
   4  -4   1   58.57    6.65
   4   4   1   60.04   11.90
   4   4   1   66.99    4.11
  -4   4  -1   59.02    3.38
  -4   4  -1   56.36    3.58
  -4   4  -1   60.39    2.63
  -4  -4  -2 6104.81  220.37
  -4  -4  -2 5897.74  220.10
  -4  -4  -2 6103.57  201.41
   4  -4   2 5876.91  210.71
   4  -4   2 5553.88  221.22
   4   4   2 5829.79  222.12
  -4   4  -2 5989.48  219.51
  -4  -4  -3 1244.69   47.17
  -4  -4  -3 1272.91   53.11
  -4  -4  -3 1283.21   44.27
   4  -4   3 1265.40   48.65
   4  -4   3 1264.11   46.43
   4  -4   3 1295.51   52.50
   4   4   3 1276.39   42.07
  -4   4  -3 1292.49   44.37
  -4  -4  -4  803.99   28.09
  -4  -4  -4  781.24   29.10
   4  -4   4  795.56   30.68
   4  -4   4  780.29   25.58
   4   4   4  815.35   26.65
  -4   4  -4  823.28   27.75
  -4  -4  -5   84.60    5.49
  -4  -4  -5   72.20    5.41
   4  -4   5   79.71    4.01
   4  -4   5   77.36    4.03
   4   4   5   77.52    3.53
   4   4   5   79.85    5.20
   4   4   5   72.73    5.08
  -4   4  -5   75.76    5.18
  -4  -4  -6 1848.35   67.08
  -4  -4  -6 1813.74   72.17
   4  -4   6 1830.86   67.05
   4   4   6 1870.49   73.56
   4   4   6 1879.49   66.41
   4   4   6 1858.12   70.43
  -4   4  -6 1928.60   61.95
  -4  -4  -7  839.48   34.56
  -4  -4  -7  828.00   50.26
   4  -4   7  861.11   30.47
   4   4   7  876.66   33.57
   4   4   7  938.56   32.77
   4   4   7  897.69   42.02
  -4   4  -7  882.66   38.02
  -4   4  -7  938.06   32.14
  -4  -4  -8  406.49   18.15
   4  -4   8  442.22   17.04
   4   4   8  417.79   15.81
   4   4   8  436.63   14.77
   4   4   8  392.61   23.55
  -4   4  -8  421.46   19.39
  -4   4  -8  434.64   16.33
  -4  -4  -9   99.49    5.23
   4  -4   9   77.61    4.96
   4   4   9   89.66    5.01
   4   4   9   87.69    6.49
   4   4   9   62.95    6.48
  -4   4  -9   83.59    5.17
  -4   4  -9   91.02    6.79
  -4  -4 -10   94.75    6.78
   4  -4  10  103.08    5.71
   4   4  10  104.72    6.12
   4   4  10   97.29    9.10
  -4   4 -10   91.90    6.08
  -4   4 -10   97.79    9.48
  -4  -4 -11   17.66    3.89
   4  -4  11   24.87    4.69
   4   4  11   25.19    3.55
   4   4  11   34.88    6.50
  -4   4 -11   29.19    5.07
  -4   4 -11   26.92    9.26
  -4  -4 -12  875.89   40.85
   4  -4  12  922.82   62.47
   4   4  12  984.30   56.17
  -4   4 -12 1092.67   44.66
   4  -4  13    3.25    5.08
   4  -4  13    1.20    8.16
   4   4  13    2.21    5.43
  -4   4 -13    0.11    7.54
   4  -4  14   63.82    9.24
  -4   4 -14   59.37    9.05
   4  -4  15   -2.07    9.47
  -4   4 -15   -4.63    9.16
   4  -4  16    4.14   10.14
  -4   4 -16    8.30   10.02
   4   4  17   -7.44   11.32
   4   4  18    2.59   12.72
  -4  -6   0 8560.12  347.68
  -4  -6   0 9023.65  343.05
   4  -6   0 8714.94  346.59
   4   6   0 8772.92  354.18
  -4   6   0 8703.29  389.84
  -4  -6  -1  994.74   32.03
  -4  -6  -1  960.37   40.56
  -4  -6  -1  947.78   34.67
   4  -6   1  955.52   35.07
   4   6   1 1021.37   36.10
  -4   6  -1  988.61   34.28
  -4   6  -1  969.23   42.41
  -4  -6  -2  599.02   22.17
  -4  -6  -2  562.49   23.27
  -4  -6  -2  551.60   20.11
   4  -6   2  532.56   19.80
  -4  -6  -3 1332.96   41.25
  -4  -6  -3 1264.83   49.63
  -4  -6  -3 1329.63   46.28
   4  -6   3 1270.83   48.25
   4  -6   3 1275.83   50.76
  -4  -6  -4   17.13    3.16
  -4  -6  -4   13.92    6.56
   4  -6   4   20.93    4.12
   4  -6   4   13.66    3.05
  -4  -6  -5 1463.45   53.63
  -4  -6  -5 1380.24   74.05
   4  -6   5 1410.36   52.33
   4  -6   5 1348.24   55.69
   4  -6   5 1507.10   54.03
   4  -6   5 1439.53   55.33
  -4  -6  -6  644.74   27.60
  -4  -6  -6  604.94   33.46
   4  -6   6  644.38   20.98
   4  -6   6  589.11   26.85
   4  -6   6  655.38   28.55
   4   6   6  655.15   23.86
   4   6   6  634.30   28.80
  -4   6  -6  661.54   25.71
  -4  -6  -7  102.90    6.22
   4  -6   7  123.83    6.07
   4  -6   7   92.01    5.16
   4   6   7  106.13    5.50
   4   6   7   88.98   19.31
  -4   6  -7   99.21    8.63
  -4  -6  -8 3047.81  202.92
   4  -6   8 3276.99  130.22
   4  -6   8 2954.30  229.90
   4   6   8 3338.09  163.91
   4   6   8 2980.86  196.70
  -4   6  -8 3499.13  133.24
  -4  -6  -9  194.95   12.60
   4  -6   9  206.43    8.79
   4   6   9  218.12   10.25
  -4   6  -9  246.34   13.37
  -4  -6 -10    7.06    4.19
   4  -6  10    6.55    5.13
   4   6  10    7.26    3.74
  -4   6 -10   10.10    9.35
  -4  -6 -11    0.99    4.63
   4  -6  11   -3.38    5.34
   4   6  11    1.43    5.72
  -4   6 -11    0.90    4.60
  -4   6 -11    0.54    9.99
   4  -6  12    7.49    5.86
   4   6  12    0.66    4.29
  -4   6 -12    3.00    7.62
   4  -6  13   94.37    7.59
   4  -6  13   99.43    7.30
   4   6  13   88.33    6.05
  -4   6 -13   93.21    9.45
   4  -6  14   25.02    6.75
  -4   6 -14   26.81   10.08
   4  -6  15   29.37   10.01
  -4   6 -15   38.81   10.51
   4   6  16   -3.54   11.47
   4   6  17  -10.83   12.54
  -4  -8   0 6051.16  218.67
  -4  -8   0 5869.89  280.72
  -4  -8   0 6121.87  269.32
   4  -8   0 5789.21  288.25
   4   8   0 6348.10  255.65
  -4   8   0 5835.07  229.49
  -4  -8  -1   62.04    6.13
  -4  -8  -1   51.89    4.71
  -4  -8  -1   44.21    6.69
   4  -8   1   46.89    4.71
   4   8   1   53.51    6.30
  -4   8  -1   53.20    2.18
  -4   8  -1   50.65    2.32
  -4  -8  -2  575.33   22.22
  -4  -8  -2  556.08   23.58
  -4  -8  -2  543.73   24.10
   4  -8   2  577.48   18.10
   4  -8   2  508.65   22.94
   4   8   2  614.31   26.35
  -4  -8  -3   41.16    4.37
  -4  -8  -3   40.34    4.43
  -4  -8  -3   53.99    5.96
   4  -8   3   48.01    4.56
   4  -8   3   41.62    4.45
  -4  -8  -4  100.51    5.35
  -4  -8  -4   82.69    6.90
   4  -8   4   96.30    6.55
   4  -8   4   84.50    5.46
  -4  -8  -5  162.74    9.11
   4  -8   5  171.56    7.32
   4  -8   5  148.93   10.65
  -4  -8  -6 1197.71   78.71
   4  -8   6 1390.81   58.12
   4  -8   6 1188.43   66.58
  -4  -8  -7  165.74   12.20
   4  -8   7  174.65    7.40
   4  -8   7  146.39   11.16
   4   8   7  176.53    8.75
  -4  -8  -8  166.20    9.28
   4  -8   8  177.82    7.48
   4  -8   8  145.51    8.67
   4  -8   8  179.99    8.71
   4   8   8  179.64    8.97
  -4   8  -8  184.33   10.97
  -4  -8  -9   56.21    5.93
   4  -8   9   84.57    7.11
   4  -8   9   60.67    5.96
   4   8   9   89.61    5.80
  -4   8  -9   77.26    7.90
  -4  -8 -10  107.85   19.50
   4   8  10  214.60   10.94
  -4   8 -10  228.72   13.42
   4  -8  11  245.34   13.95
   4   8  11  242.37   13.78
  -4   8 -11  307.81   15.57
   4  -8  12  117.88    8.68
   4   8  12  110.36    8.74
  -4   8 -12  121.51   13.23
   4   8  13  108.00    7.86
  -4   8 -13  126.69   10.86
   4   8  14   72.21   11.04
   4   8  15    6.10   11.66
   4   8  16    9.73   12.83
  -4 -10   0  558.10   19.70
  -4 -10   0  511.69   25.76
   4  10   0  604.70   25.06
  -4 -10  -1  701.08   24.82
   4 -10   1  721.64   28.24
   4  10   1  757.04   32.52
  -4  10  -1  692.15   29.37
  -4 -10  -2  119.74    7.86
   4 -10   2  126.99    8.56
   4  10   2  117.43    8.32
  -4 -10  -3   10.90    4.90
   4 -10   3    4.99    4.99
  -4 -10  -4    3.49    6.97
   4 -10   4    5.42    4.76
  -4 -10  -5   22.43    5.99
   4 -10   5    1.33    6.85
  -4 -10  -6  726.13   37.60
   4 -10   6  729.39   30.25
   4  10   7   50.21    5.72
   4  10   8   85.31    7.89
   4 -10   9   67.86    6.33
  -4  10  -9   65.06    8.60
   4 -10  10    1.96    5.87
   4  10  10    1.41    5.76
  -4  10 -10   10.85    8.35
   4 -10  11  173.72   10.99
   4  10  11  196.74   11.86
  -4  10 -11  215.91   12.39
   4 -10  12  141.46   10.19
   4  10  12  151.21   10.87
  -4  10 -12  169.37   13.20
   4  10  13   43.36   11.09
   4  10  14    1.07   10.95
   4  10  15   90.41   18.86
  -4 -12   0  139.11    9.49
   4 -12   0  134.37    8.70
   4  12   0  143.02    7.34
  -4  12   0  119.42    6.93
  -4 -12  -1  192.85   11.23
   4 -12   1  188.56    9.56
   4  12   1  231.00   12.24
  -4  12  -1  187.12    8.82
  -4 -12  -2  138.40    8.93
   4 -12   2  129.66    8.32
   4  12   2  134.02    9.74
  -4 -12  -3   47.67    6.64
   4 -12   3   51.52    6.63
   4  12   3   55.78    8.98
  -4 -12  -4   83.97    7.18
   4 -12   4   64.55    6.95
   4  12   4   99.68    7.89
  -4 -12  -5  122.20    7.94
   4 -12   5  104.06    7.71
  -4 -12  -6  140.08    8.59
   4 -12   6  137.90    8.47
  -4 -12  -7   29.33    6.84
   4 -12   7   27.29    9.10
  -4 -12  -8   24.00    6.95
   4 -12   8   20.98    6.67
  -4 -12  -9   37.23    7.49
   4 -12   9   31.58   10.02
   4 -12  10    4.12    7.16
  -4  12 -10    3.82    9.60
   4 -12  11   43.76   11.02
  -4  12 -11   47.31   10.88
   4 -12  12    7.96    8.28
  -4  12 -12    7.91   11.17
   4  12  13   -7.78   11.99
   4  12  14   43.62   14.01
  -4 -14   0  281.88   14.05
   4 -14   0  289.55   16.00
   4  14   0  300.51   13.45
  -4  14   0  258.51   15.74
  -4 -14  -1   16.86   10.45
   4 -14   1   10.19   10.64
   4  14   1   -4.94    6.14
  -4 -14  -2    3.48   10.44
   4 -14   2  -12.16   10.61
   4  14   2   11.03    6.51
  -4 -14  -3   13.92   10.66
   4 -14   3    5.40    7.61
   4  14   3   21.47    9.85
  -4 -14  -4   89.99   11.41
   4 -14   4   79.80    8.48
   4  14   4   95.08    8.55
  -4 -14  -5    5.21   10.76
   4 -14   5   17.79    7.69
   4  14   5   10.55   11.11
  -4 -14  -6   98.49   12.27
   4 -14   6   74.09    8.77
  -4 -14  -7   13.57   19.97
   4 -14   7   23.29   11.26
  -4 -14  -8   52.08   17.03
   4 -14   8   44.92    8.62
  -4 -14  -9   -8.24    9.00
   4 -14   9   -2.17    8.59
  -4 -14 -10  199.42   26.45
   4 -14  10  155.39   12.06
  -4 -14 -11   13.22    9.75
   4 -14  11    9.17   14.56
  -4  14 -11    5.57   17.81
  -4 -14 -12   51.76   10.61
  -4  14 -12   61.50   19.38
  -4 -16   0   94.88   10.11
   4 -16   0   91.35   10.41
   4  16   0  120.21   11.09
  -4 -16  -1   22.61    9.24
   4 -16   1    3.98    9.17
   4  16   1    0.55   10.05
  -4 -16  -2  271.36   16.86
   4 -16   2  297.24   16.22
   4  16   2  411.43   59.87
  -4 -16  -3    5.65   23.04
   4 -16   3   -4.62   12.98
   4  16   3    0.33    8.38
  -4 -16  -4    5.54    9.45
   4 -16   4   -5.93    9.11
   4  16   4   -5.87    8.74
  -4 -16  -5    6.08    9.78
   4 -16   5   12.05    9.31
   4  16   5   -0.78    9.32
  -4 -16  -6   97.94   15.20
   4 -16   6   87.67   11.26
   4  16   6  102.20   11.45
  -4 -16  -7   25.07   10.53
   4 -16   7    6.98    9.92
   4  16   7   27.34   10.89
  -4 -16  -8    1.09   10.63
   4 -16   8   -4.46   10.22
   4  16   8    5.89   11.11
  -4 -16  -9   20.50   11.50
   4 -16   9   -1.74   10.84
  -4 -16 -10   32.31   16.27
   4 -16  10   10.16   11.02
  -4 -18   0   59.15   12.05
   4 -18   0   77.27   12.36
   4  18   0   83.81    9.42
  -4 -18  -1   44.73   12.05
   4 -18   1   65.55   12.34
   4  18   1   62.37   12.72
  -4 -18  -2   78.51   12.49
   4 -18   2   57.17   16.71
   4  18   2   55.81    9.72
  -4 -18  -3    9.34   11.84
   4 -18   3   29.41   11.85
   4  18   3   13.94    9.66
  -4 -18  -4   12.38   16.62
   4 -18   4   17.63   16.43
   4  18   4   16.31   14.44
  -4 -18  -5   22.27   12.17
   4 -18   5   17.92   12.02
   4  18   5  133.03   31.74
  -4 -18  -6  140.88   14.56
   4 -18   6  113.84   13.41
   4  18   6  140.67   13.99
  -4 -18  -7   17.49   13.36
   4 -18   7   -7.40   17.84
  -5  -1   0 1474.80   56.20
  -5  -1   0 1580.69   62.14
   5  -1   0 1560.45   63.41
   5  -1   0 1670.26   75.39
   5  -1   0 1542.90   58.35
   5   1   0 1582.75   63.93
   5   1   0 1543.45   52.13
  -5   1   0 1532.89   54.05
  -5   1   0 1638.76   60.56
  -5   1   0 1518.91   60.06
  -5  -1  -1 3829.64  151.21
   5  -1   1 4112.93  166.27
   5  -1   1 4463.99  167.20
   5  -1   1 4084.22  145.86
   5   1   1 3937.64  155.56
   5   1   1 4224.08  154.27
   5   1   1 4147.23  146.43
  -5   1  -1 4048.21  165.19
  -5   1  -1 4384.46  172.25
  -5   1  -1 4263.88  150.49
  -5  -1  -2   84.87    3.31
   5  -1   2   90.41    3.24
   5  -1   2   93.07    4.46
   5  -1   2   80.01    4.43
   5   1   2   86.91    4.34
   5   1   2   88.81    4.33
  -5   1  -2   90.48    3.61
  -5   1  -2   79.88    5.35
  -5  -1  -3  286.48   26.12
  -5  -1  -3  726.43   28.85
   5  -1   3  698.30   22.58
   5  -1   3  801.53   24.51
   5   1   3  779.38   26.21
   5   1   3  732.03   25.26
  -5   1  -3  732.63   27.24
   5  -1   4 3483.55  132.66
   5   1   4 3366.33  132.49
   5   1   4 3540.44  129.79
  -5   1  -4 3639.26  112.34
  -5  -1  -5 4668.98  205.09
   5  -1   5 5697.37  213.55
   5   1   5 5852.18  197.56
   5   1   5 5688.91  223.01
  -5   1  -5 5745.68  205.22
  -5  -1  -6 3623.10  138.05
  -5  -1  -6 3853.70  144.55
   5  -1   6 3472.29  136.50
   5  -1   6 3389.04  141.88
   5  -1   6 3576.06  164.33
   5   1   6 3479.58  141.40
   5   1   6 3795.16  121.62
   5   1   6 3613.49  158.73
  -5   1  -6 3801.08  157.97
  -5  -1  -7 1712.57   69.15
  -5  -1  -7 2007.93   97.66
   5  -1   7 1688.53   68.14
   5  -1   7 1667.86   87.99
   5   1   7 1676.80   67.41
   5   1   7 1882.89   58.43
   5   1   7 1681.43   91.95
  -5   1  -7 1716.19   74.11
  -5   1  -7 1824.70   85.21
  -5  -1  -8   36.60    2.49
  -5  -1  -8   53.40    7.14
   5  -1   8   38.05    1.98
   5  -1   8   37.33    6.55
   5   1   8   35.70    2.12
   5   1   8   36.72    5.18
   5   1   8   38.31    7.71
  -5   1  -8   41.66    2.68
  -5   1  -8   36.44    5.36
  -5  -1  -9   58.42    4.31
  -5  -1  -9   69.75    8.01
   5  -1   9   62.27    2.97
   5  -1   9   75.84    7.73
   5   1   9   60.49    3.13
   5   1   9   64.66    7.77
  -5   1  -9   60.15    3.60
  -5   1  -9   64.91    8.20
  -5  -1 -10   30.51    2.85
  -5  -1 -10   31.85    8.21
   5  -1  10   27.45    2.64
   5  -1  10   32.35    5.65
   5   1  10   25.30    2.68
   5   1  10   32.29    5.72
  -5   1 -10   33.58    2.93
  -5   1 -10   32.41    6.11
  -5  -1 -11  381.26   24.69
  -5  -1 -11  447.26   20.71
   5  -1  11  415.17   18.47
   5  -1  11  473.62   19.12
   5   1  11  418.78   19.19
   5   1  11  464.72   19.27
  -5   1 -11  386.27   32.33
  -5   1 -11  446.01   17.81
  -5  -1 -12   77.78    7.53
   5  -1  12   60.59    3.96
   5  -1  12   66.36    6.94
   5   1  12   67.91    4.23
   5   1  12   79.87    7.36
  -5   1 -12   70.25    7.84
   5  -1  13  167.98    9.34
   5   1  13  200.24   12.05
  -5   1 -13  159.98   10.46
   5  -1  14   -2.61    7.06
   5   1  14    7.28    7.39
  -5   1 -14   -1.09    8.16
   5  -1  15   19.27    7.95
   5   1  15   20.69    8.27
  -5   1 -15   14.02    9.02
   5  -1  16   16.14   11.56
   5   1  16   19.86   12.33
  -5   1 -16   14.76    9.99
   5  -1  17   11.59    9.51
  -5   1 -17    8.68   11.17
  -5  -3   0   49.98    3.55
  -5  -3   0   56.53    3.71
   5  -3   0   53.56    3.50
   5  -3   0   48.81    3.83
   5   3   0   50.44    3.67
   5   3   0   51.58    3.58
   5   3   0   61.84    3.83
  -5   3   0   60.63    2.94
  -5   3   0   53.41    3.21
  -5   3   0   53.32    2.58
  -5  -3  -1 1195.64   41.79
   5  -3   1 1197.07   47.87
   5  -3   1 1140.89   43.31
   5   3   1 1198.90   50.16
   5   3   1 1190.05   40.67
   5   3   1 1233.03   41.92
  -5   3  -1 1170.01   42.04
  -5   3  -1 1197.31   39.16
  -5   3  -1 1230.25   44.93
  -5  -3  -2 2528.36   92.93
  -5  -3  -2 2532.50   93.08
   5  -3   2 2482.58   87.42
   5  -3   2 2411.38   94.33
   5   3   2 2559.95   83.50
   5   3   2 2611.14   93.78
  -5   3  -2 2375.44   92.70
  -5   3  -2 2594.72   95.93
  -5  -3  -3  912.17   35.91
  -5  -3  -3  921.97   33.62
   5  -3   3  905.09   34.59
   5  -3   3  899.08   32.19
   5  -3   3  938.16   33.93
   5   3   3  885.53   29.52
   5   3   3  924.77   33.52
  -5   3  -3  916.66   34.57
  -5  -3  -4  168.46    6.60
  -5  -3  -4  183.41    7.52
   5  -3   4  175.23    6.84
   5  -3   4  180.42    6.36
   5  -3   4  201.95    6.86
   5   3   4  188.55    7.66
   5   3   4  189.01    7.88
  -5   3  -4  194.77    7.85
  -5  -3  -5  681.86   27.88
  -5  -3  -5  704.79   30.36
   5  -3   5  708.37   24.21
   5  -3   5  713.06   24.19
   5   3   5  696.13   23.85
   5   3   5  729.31   24.51
  -5   3  -5  740.96   27.24
  -5  -3  -6  155.43    6.68
   5  -3   6  150.85    5.56
   5  -3   6  154.81    5.35
   5   3   6  165.45    7.22
   5   3   6  143.80    7.24
  -5   3  -6  160.15    8.58
  -5  -3  -7 1069.57   40.45
   5  -3   7 1052.93   41.19
   5  -3   7 1037.58   41.27
   5   3   7 1012.70   43.32
   5   3   7 1110.92   39.26
   5   3   7 1010.02   52.88
  -5   3  -7 1064.86   41.62
  -5  -3  -8    0.33    2.66
   5  -3   8   -2.31    2.42
   5   3   8   -0.55    2.53
   5   3   8   -6.03    7.10
   5   3   8   -2.79    5.35
  -5   3  -8    7.69    5.31
  -5  -3  -9   61.66    3.90
   5  -3   9   53.80    3.40
   5   3   9   46.78    2.98
   5   3   9   70.99    6.57
  -5   3  -9   61.20    3.87
  -5   3  -9   55.41    6.39
  -5  -3 -10   33.44    3.01
   5  -3  10   33.71    3.27
   5   3  10   31.85    3.53
   5   3  10   43.25    6.80
  -5   3 -10   35.32    3.54
  -5   3 -10   31.59    6.49
  -5  -3 -11   86.58    5.95
   5  -3  11   78.01    5.64
   5  -3  11  107.22    7.09
   5   3  11   85.76    5.96
   5   3  11  113.41    7.68
  -5   3 -11   85.65    6.44
  -5   3 -11   97.12    8.01
   5  -3  12   22.17    3.68
   5  -3  12   34.18    6.31
   5   3  12   23.80    4.08
   5   3  12   35.82    7.14
  -5   3 -12   39.90   10.49
   5  -3  13  109.30    9.47
   5   3  13   97.25    8.68
  -5   3 -13  107.69    9.20
   5  -3  14    5.11    6.96
   5   3  14   37.16   11.41
  -5   3 -14    7.24    8.43
   5  -3  15    5.99   12.30
  -5   3 -15    8.87    9.51
   5  -3  16   -1.96   11.12
  -5   3 -16    1.41   10.59
   5   3  17   -2.70   11.78
   5   3  18   10.37   18.37
  -5  -5   0   88.27    4.31
  -5  -5   0   91.56   13.28
   5  -5   0   87.06    4.36
   5   5   0   89.19    5.64
   5   5   0   90.18    5.03
   5   5   0  107.10    5.26
  -5   5   0   84.35    4.52
  -5   5   0   96.52    4.36
  -5   5   0   87.39    4.42
  -5  -5  -1   11.58    3.86
  -5  -5  -1    5.75    3.83
   5  -5   1    2.64    2.75
   5   5   1    4.24    3.70
   5   5   1   -5.85    5.41
  -5   5  -1    7.64    3.71
  -5   5  -1    3.36    3.15
  -5   5  -1    2.83    1.09
  -5  -5  -2  371.20   14.09
  -5  -5  -2  399.53   13.55
  -5  -5  -2  425.43   14.99
   5  -5   2  390.70   13.19
   5   5   2  529.06   32.70
   5   5   2  417.85   17.19
  -5   5  -2  389.23   14.46
  -5   5  -2  381.81   13.69
  -5  -5  -3  134.25    6.46
  -5  -5  -3  120.15    6.10
  -5  -5  -3  132.58    7.81
   5  -5   3  126.29    5.59
   5  -5   3  125.08    5.70
   5  -5   3  131.22    4.80
   5   5   3  131.15    6.51
  -5   5  -3  136.88    7.36
  -5  -5  -4  356.23   12.13
  -5  -5  -4  344.67   18.75
  -5  -5  -4  342.96   14.31
   5  -5   4  373.21   12.75
   5  -5   4  340.33   13.72
   5  -5   4  368.46   13.59
   5   5   4  396.81   13.46
  -5   5  -4  371.87   13.22
  -5  -5  -5 4365.48  166.65
  -5  -5  -5 4444.54  175.33
  -5  -5  -5 4343.87  219.60
   5  -5   5 4212.90  147.09
   5  -5   5 4273.93  167.19
   5  -5   5 4623.26  169.36
   5   5   5 4443.70  149.00
   5   5   5 4536.74  184.22
  -5   5  -5 4607.55  166.28
  -5  -5  -6    1.00    3.66
  -5  -5  -6   -2.26    5.31
   5  -5   6    2.99    3.43
   5  -5   6    1.34    2.34
   5   5   6   -8.30    6.90
   5   5   6   19.45    5.06
  -5   5  -6  -12.50    7.00
  -5  -5  -7  898.60   45.55
   5  -5   7 1001.16   39.71
   5  -5   7  914.71   46.75
   5   5   7  959.36   41.96
   5   5   7 1037.68   36.50
   5   5   7  912.10   45.55
  -5   5  -7  975.60   33.74
  -5  -5  -8   41.64    4.64
   5  -5   8   33.32    3.08
   5  -5   8   32.12    3.99
   5   5   8   29.83    3.05
   5   5   8   42.35   10.99
  -5   5  -8   25.93    6.13
  -5  -5  -9  714.98   44.59
   5  -5   9  776.28   32.06
   5  -5   9  644.69   52.47
   5   5   9  726.97   37.23
   5   5   9  819.43   33.35
  -5   5  -9  852.51   36.47
  -5  -5 -10   83.19    6.42
   5  -5  10   90.90    4.72
   5   5  10   84.74    4.81
   5   5  10  101.45   11.99
  -5   5 -10   78.58    7.64
  -5  -5 -11   78.88    6.21
   5  -5  11   84.27    5.45
   5   5  11   80.17    5.79
  -5   5 -11   92.31   11.07
   5  -5  12  141.07    8.36
   5   5  12  121.47    8.52
   5  -5  13   40.98    9.92
  -5   5 -13   25.89   12.14
   5  -5  14    4.79   10.02
  -5   5 -14    1.93    9.67
   5  -5  15   21.67   10.78
  -5   5 -15   -4.51   10.10
   5  -5  16   -6.43   11.44
  -5   5 -16    0.86   11.61
   5   5  17    8.06   12.47
  -5  -7   0  114.36    6.92
  -5  -7   0  106.24    5.88
   5  -7   0  108.50    5.65
   5   7   0  119.27    7.24
  -5   7   0  111.80    5.74
  -5   7   0  117.00    4.73
  -5  -7  -1 3425.61  134.56
  -5  -7  -1 3399.42  148.53
  -5  -7  -1 3564.21  148.43
   5  -7   1 3382.42  151.28
   5   7   1 3624.02  145.90
  -5   7  -1 3548.63  144.55
  -5  -7  -2   13.00    4.91
  -5  -7  -2   11.50    3.64
  -5  -7  -2   15.05    4.75
   5  -7   2    9.61    3.55
   5   7   2   16.36    4.53
  -5  -7  -3   69.71    4.58
  -5  -7  -3   62.91    4.42
  -5  -7  -3   64.85    5.90
   5  -7   3   79.42    5.12
   5  -7   3   63.70    4.45
  -5  -7  -4   -4.24    4.56
  -5  -7  -4   -1.91    3.37
  -5  -7  -4    4.31    5.22
   5  -7   4   -0.56    3.33
   5  -7   4    6.01    3.51
  -5   7  -4   -3.79    4.66
  -5  -7  -5  389.67   15.44
  -5  -7  -5  347.79   15.21
   5  -7   5  363.21   13.78
   5  -7   5  338.71   19.32
  -5   7  -5  397.14   16.29
  -5  -7  -6    5.96    3.36
  -5  -7  -6   -3.33    5.21
   5  -7   6   -5.31    3.21
   5  -7   6    3.26    4.94
  -5   7  -6    1.94    7.99
  -5  -7  -7  109.36    6.74
   5  -7   7  100.04    5.30
   5  -7   7   88.58    6.72
   5  -7   7  115.84    4.43
   5  -7   7  110.60    5.28
  -5   7  -7  103.92    9.39
  -5  -7  -8  214.94   18.25
   5  -7   8  259.80   10.35
   5  -7   8  240.44   13.19
   5  -7   8  288.79   13.24
  -5   7  -8  277.42   11.79
  -5  -7  -9  288.82   22.72
   5  -7   9  386.98   17.56
   5  -7   9  303.26   23.62
   5   7   9  405.17   16.41
  -5   7  -9  409.11   18.79
  -5  -7 -10   15.88    4.82
   5  -7  10   19.28    5.88
   5   7  10   14.52    4.23
  -5   7 -10   17.51    7.41
   5  -7  11  844.68   52.20
   5   7  11  875.86   50.78
  -5   7 -11 1006.22   44.98
   5   7  12   45.26    5.09
  -5   7 -12   51.57    9.12
   5   7  13  239.88   13.12
   5  -7  14    8.27   10.34
  -5   7 -14   10.28   10.39
   5  -7  15   26.88   11.32
  -5   7 -15   20.77   11.99
   5   7  16    6.31   12.95
  -5  -9   0    8.74    6.34
  -5  -9   0   18.03    6.93
  -5  -9   0   10.29    5.03
   5  -9   0   14.65    4.96
   5   9   0   17.07    4.60
  -5   9   0    7.96    6.50
  -5   9   0   15.75    2.33
  -5  -9  -1  473.39   18.68
  -5  -9  -1  387.27   21.98
  -5  -9  -1  439.80   18.11
   5  -9   1  379.82   19.82
   5   9   1  480.65   22.38
  -5  -9  -2  144.12    7.19
  -5  -9  -2  123.74   20.57
   5  -9   2  156.98    7.13
   5  -9   2  135.24    8.84
   5   9   2  162.00    7.85
  -5  -9  -3    7.39    6.08
  -5  -9  -3    5.33    4.54
   5  -9   3    1.33    4.44
   5  -9   3    5.26    4.69
   5   9   3    1.55    5.64
  -5  -9  -4  246.14   10.00
  -5  -9  -4  179.79   12.63
   5  -9   4  234.11    9.76
   5  -9   4  202.86   11.18
  -5  -9  -5   18.96    4.55
  -5  -9  -5   26.49    5.14
   5  -9   5   29.07    4.53
   5  -9   5   18.82    4.99
  -5  -9  -6   74.46    6.82
  -5  -9  -6   50.59    5.77
   5  -9   6   68.38    6.73
   5  -9   6   49.03    5.65
  -5  -9  -7  289.63   14.51
  -5  -9  -7  220.86   13.36
   5  -9   7  276.30   13.77
   5  -9   7  205.96   14.88
  -5   9  -7  287.18   16.54
   5  -9   8   87.51    5.92
  -5   9  -8  100.21    8.46
   5  -9   9  121.94    7.55
  -5   9  -9  123.11    9.31
   5  -9  10   58.43    7.72
  -5   9 -10   59.06    8.74
   5  -9  11   -3.14    7.36
  -5   9 -11   -3.44    8.71
   5   9  12    3.44    9.24
   5   9  13   32.49   10.62
   5   9  14   17.67   16.38
   5   9  15   -6.63   18.07
  -5 -11   0   11.54   13.83
   5  11   0    7.21    5.13
  -5  11   0    5.75    1.77
  -5 -11  -1  514.61   25.15
   5 -11   1  527.85   18.85
   5  11   1  526.80   21.70
  -5 -11  -2  193.80   10.00
   5 -11   2  223.63   11.77
   5  11   2  220.44   11.93
  -5 -11  -3    8.25    7.70
   5 -11   3    4.54    5.42
   5  11   3    8.18    6.08
  -5 -11  -4   15.06    5.53
   5 -11   4   12.37    7.73
   5  11   4   20.13    8.85
  -5 -11  -5   10.50    5.63
   5 -11   5   12.01    5.51
  -5 -11  -6  563.09   31.28
   5 -11   6  518.75   26.10
  -5 -11  -7  808.41   41.97
   5 -11   7  821.56   37.61
  -5 -11  -8   73.52    9.07
   5 -11   8   58.26    8.75
  -5  11  -8   63.29    8.94
  -5 -11  -9    4.75    6.15
   5 -11   9    9.58    6.10
  -5  11  -9   17.27    8.80
  -5 -11 -10   33.21   10.13
   5 -11  10   21.14    6.61
  -5  11 -10   36.08    9.65
  -5 -11 -11   86.41    7.87
   5 -11  11   71.45    7.90
  -5  11 -11  101.26   11.04
  -5 -11 -12    3.66    7.21
  -5  11 -12    7.01   10.56
   5  11  13   90.01   12.81
   5  11  14    3.11   13.09
  -5 -13   0  237.34   10.99
   5 -13   0  210.85   11.14
   5  13   0  229.89   11.80
  -5  13   0  184.52   14.45
  -5 -13  -1  385.30   16.21
   5 -13   1  360.90   15.01
   5  13   1  413.00   18.68
  -5 -13  -2  212.13   12.60
   5 -13   2  173.93   10.08
   5  13   2  197.89   10.15
  -5 -13  -3   -2.06    6.72
   5 -13   3    0.99    6.85
   5  13   3    3.97    9.71
  -5 -13  -4   17.01    7.04
   5 -13   4    7.60    6.72
   5  13   4   13.71    7.30
  -5 -13  -5  426.30   18.75
   5 -13   5  372.81   19.37
   5  13   5  403.41   24.71
  -5 -13  -6    4.97    9.84
   5 -13   6   10.97    6.91
   5  13   6    1.44    8.07
  -5 -13  -7  132.80    9.62
   5 -13   7  117.71    8.76
  -5 -13  -8  109.38   36.50
   5 -13   8   90.08    8.41
  -5 -13  -9  158.07   10.91
   5 -13   9  142.56   10.03
  -5  13  -9  168.97   13.80
  -5 -13 -10   26.53   11.97
   5 -13  10   39.28   11.80
  -5  13 -10   35.28   11.22
  -5 -13 -11  124.47   10.78
  -5  13 -11  133.21   14.25
  -5 -13 -12    7.97    9.05
  -5  13 -12   11.69   12.88
  -5 -15   0   74.76   17.25
   5 -15   0   46.73    8.99
   5  15   0   77.94    7.94
  -5 -15  -1    8.24   11.72
   5 -15   1    1.77    8.41
   5  15   1   -2.95    7.10
  -5 -15  -2   -5.53   14.75
   5 -15   2    1.10    8.39
   5  15   2    5.71    9.11
  -5 -15  -3  132.01   13.01
   5 -15   3  123.73   13.22
   5  15   3  146.28   28.20
  -5 -15  -4   93.27   13.11
   5 -15   4  120.15   12.75
   5  15   4  122.59   10.28
  -5 -15  -5   52.51    9.31
   5 -15   5   40.91   12.17
   5  15   5   50.11    9.74
  -5 -15  -6   -2.06    9.09
   5 -15   6  -10.28   12.36
   5  15   6   -0.89    9.74
  -5 -15  -7    6.27   13.19
   5 -15   7    3.49   12.77
   5  15   7    5.65   10.41
  -5 -15  -8    3.46    9.62
   5 -15   8    1.52   13.16
   5  15   8   13.39   11.06
  -5 -15  -9   56.18   14.58
   5 -15   9   49.77   10.20
  -5  15  -9   61.28   13.05
  -5 -15 -10    6.91   10.37
   5 -15  10    2.81    9.83
  -5  15 -10    2.30   13.22
   5  15  11    6.15   10.47
  -5 -17   0    6.83   14.63
   5 -17   0   -4.65   10.51
   5  17   0    1.73    7.91
  -5 -17  -1   48.67   14.96
   5 -17   1   52.55   11.15
   5  17   1   57.45    9.14
  -5 -17  -2    6.61   14.09
   5 -17   2    6.61   10.80
   5  17   2    3.28    8.63
  -5 -17  -3   -1.19   10.40
   5 -17   3   11.10   10.55
   5  17   3    6.58   13.50
  -5 -17  -4    4.12   10.73
   5 -17   4   -5.92   14.80
   5  17   4    7.16   10.24
  -5 -17  -5   17.23   11.16
   5 -17   5   25.16   15.21
   5  17   5   15.01   10.82
  -5 -17  -6   17.66   11.37
   5 -17   6    2.07   11.02
   5  17   6   12.39   11.17
  -5 -17  -7  195.03   15.17
   5 -17   7  171.01   18.51
   5  17   7  176.48   17.07
  -5 -17  -8   47.64   12.34
   5 -17   8   35.17   11.94
   5  17   8   36.77   13.96
  -5 -19   0    1.19   18.08
   5 -19   0    8.05   12.69
  -5 -19  -1   -3.14   13.21
   5 -19   1   17.61   18.16
   5  19   1    9.10   10.40
  -5 -19  -2    9.53   13.44
   5 -19   2   13.73   12.52
   5  19   2   30.22   15.55
  -5 -19  -3    1.73   13.44
   5 -19   3    3.18   14.03
   5  19   3    0.76   11.79
   6   0   023597.51  890.32
  -6   0  -1    1.55    1.55
   6   0   1    3.72    1.58
   6   0   1   -1.67    2.89
   6   0   1    6.87    2.83
  -6   0  -2 2695.27  108.03
   6   0   2 2675.89   99.91
   6   0   2 2850.12   99.49
   6   0   2 2811.65   91.01
   6   0   3    2.79    3.68
   6   0   3   -0.78    2.99
  -6   0  -417950.55  568.05
   6   0   417493.00  680.73
  -6   0  -5   -9.18    6.08
   6   0   5   -3.23    4.46
  -6   0  -6    4.08    4.63
   6   0   6    2.52    4.60
   6   0   6    2.34    6.91
  -6   0  -7    3.08    4.84
   6   0   7   -1.42    5.02
  -6   0  -8  328.88   13.43
   6   0   8  335.21   13.18
  -6   0  -9   -3.07    5.70
   6   0   9   -4.78    7.81
  -6   0 -10  536.50   30.82
  -6   0 -10  641.75   27.62
   6   0  10  518.95   27.99
   6   0  10  594.06   23.88
  -6   0 -11    1.98    2.76
  -6   0 -11   -3.27    6.66
   6   0  11   -5.20    6.28
  -6   0 -12   51.45    7.85
   6   0  12   73.36   10.08
  -6   0 -13   -1.74   10.99
   6   0  13   -4.88    7.27
  -6   0 -14    0.98    8.59
   6   0  14   -0.22   11.41
   6   0  15    5.01    8.38
   6   0  16   20.28    9.71
   6   0  17    7.10   10.71
  -6  -2   0 2340.26   79.37
  -6  -2   0 2474.17   90.58
   6  -2   0 2273.98   91.27
   6  -2   0 2450.77   80.55
   6  -2   0 2271.09   75.60
   6   2   0 2360.03   83.27
   6   2   0 2218.19   87.46
   6   2   0 2345.47   92.78
  -6   2   0 2342.10   79.58
  -6   2   0 2463.40   78.62
  -6   2   0 2384.97   78.40
  -6  -2  -1  612.55   24.79
   6  -2   1  614.81   23.65
   6  -2   1  683.62   24.17
   6  -2   1  634.57   23.43
   6   2   1  626.83   25.95
   6   2   1  634.49   21.44
   6   2   1  673.94   24.27
  -6   2  -1  637.27   26.50
  -6   2  -1  670.56   26.16
  -6   2  -1  619.14   28.31
  -6  -2  -2 2533.55   91.21
   6  -2   2 2454.46   97.97
   6  -2   2 2589.67   90.13
   6  -2   2 2521.12   94.81
   6   2   2 2556.96   84.13
   6   2   2 2633.82  104.95
   6   2   2 2755.74   99.83
  -6   2  -2 2484.54   94.59
  -6   2  -2 2617.62   89.72
  -6  -2  -3   32.04    1.89
  -6  -2  -3   31.59    2.02
   6  -2   3   31.20    1.57
   6  -2   3   27.98    1.54
   6  -2   3   33.88    4.22
   6  -2   3   61.03   10.06
   6   2   3   14.75    5.75
   6   2   3   25.60    4.21
   6   2   3   34.39    5.42
  -6   2  -3   25.64    5.53
  -6  -2  -4 1829.49   86.00
  -6  -2  -4 1867.79   73.80
   6  -2   4 1830.39   76.03
   6  -2   4 1738.49   79.94
   6  -2   4 1856.70   66.59
   6  -2   4 1933.09   65.98
   6   2   4 1910.85   64.58
   6   2   4 1988.85   72.08
  -6   2  -4 2014.47   74.15
  -6  -2  -5 6604.94  315.01
   6  -2   5 6818.13  357.42
   6   2   5 6966.57  240.23
   6   2   5 6819.95  321.05
  -6   2  -5 7270.79  239.03
  -6  -2  -6  229.28   10.16
  -6  -2  -6  221.97    9.34
   6   2   6  237.77    9.19
   6   2   6  202.66   11.26
  -6   2  -6  232.98    9.32
  -6  -2  -7  381.46   16.88
  -6  -2  -7  383.09   16.00
   6  -2   7  379.41   14.07
   6  -2   7  376.63   14.54
   6   2   7  420.90   15.12
  -6   2  -7  403.14   19.14
  -6  -2  -8   47.42    2.28
  -6  -2  -8   45.06    2.25
   6  -2   8   46.49    2.09
   6  -2   8   43.77    1.89
   6   2   8   47.62    5.93
  -6   2  -8   61.80    8.29
  -6  -2  -9   67.42    5.32
   6  -2   9   72.53    3.30
   6  -2   9   66.09    4.06
   6  -2   9   89.52    6.58
   6   2   9   83.40    6.90
  -6   2  -9   92.63    7.19
  -6  -2 -10   24.11    2.50
   6  -2  10   24.50    2.09
   6  -2  10   35.71    8.52
   6   2  10   26.08    3.25
   6   2  10   21.24    6.36
  -6   2 -10   40.23    6.74
  -6  -2 -11   31.60    3.31
   6  -2  11   42.71    6.65
   6   2  11   43.07    7.02
  -6   2 -11   52.68    7.50
   6  -2  12  366.78   18.30
   6   2  12  378.02   16.89
  -6   2 -12  414.75   18.93
   6  -2  13   37.95   10.44
   6   2  13   26.86   11.05
  -6   2 -13   15.08    8.24
   6  -2  14  164.48   38.62
   6   2  14  142.93   10.43
  -6   2 -14  138.99   10.85
   6  -2  15   34.41   11.76
   6   2  15   19.58    9.14
  -6   2 -15   23.30   14.30
   6  -2  16   47.01    9.82
   6   2  16   52.23   10.69
  -6   2 -16   50.68   11.48
   6  -2  17   19.01   10.38
  -6   2 -17   17.21   12.45
  -6  -4   0  280.79   10.30
   6  -4   0  255.31   10.63
   6   4   0  286.56   11.52
   6   4   0  276.58    9.66
   6   4   0  273.78   10.48
  -6   4   0  261.70   10.28
  -6   4   0  279.06   10.83
  -6   4   0  279.14   10.01
  -6  -4  -1   53.23    3.22
   6  -4   1   47.97    3.06
   6  -4   1   60.77    3.31
   6   4   1   48.55    3.20
   6   4   1   64.31    5.72
   6   4   1   55.66    6.15
  -6   4  -1   52.16    3.82
  -6   4  -1   49.13    3.84
  -6   4  -1   52.02    2.85
  -6  -4  -2 3577.05  127.09
  -6  -4  -2 3576.92  148.98
   6  -4   2 3636.77  123.28
   6  -4   2 3528.67  131.21
   6   4   2 3786.14  134.40
   6   4   2 3842.06  133.06
  -6   4  -2 3629.03  144.99
  -6   4  -2 3763.09  130.49
  -6  -4  -3  134.35    5.76
  -6  -4  -3  137.69    6.08
   6  -4   3  138.95    5.26
   6  -4   3  129.09    5.69
   6  -4   3  133.78    5.58
   6   4   3  125.70    7.64
   6   4   3  135.85    6.52
  -6   4  -3  131.96    6.22
  -6  -4  -4    3.08    2.64
  -6  -4  -4    1.23    2.68
   6  -4   4    2.72    1.82
   6  -4   4   17.57    2.54
   6   4   4    2.15    4.51
   6   4   4   12.85    5.27
  -6   4  -4    2.82    4.24
  -6  -4  -5  314.53   12.71
  -6  -4  -5  331.14   13.34
   6  -4   5  292.14   11.82
   6  -4   5  302.63   11.79
   6  -4   5  347.99   10.89
   6   4   5  323.55   12.81
   6   4   5  303.43   13.59
  -6   4  -5  340.00   12.61
  -6  -4  -6   30.41    3.15
  -6  -4  -6   28.99    2.88
   6  -4   6   27.15    2.66
   6  -4   6   22.57    2.58
   6  -4   6   26.63    2.57
   6   4   6   27.37    5.26
   6   4   6   24.08    5.30
  -6   4  -6   21.10   16.45
  -6  -4  -7  512.12   22.43
  -6  -4  -7  515.40   19.21
   6  -4   7  522.87   19.19
   6  -4   7  478.74   23.25
   6   4   7  514.70   18.95
  -6   4  -7  549.70   30.85
  -6  -4  -8  405.89   17.77
   6  -4   8  379.47   19.19
   6  -4   8  377.36   16.66
   6   4   8  436.14   19.70
  -6   4  -8  406.65   16.46
  -6  -4  -9  153.36   10.32
   6  -4   9  153.66    7.35
   6  -4   9  147.22    7.62
   6   4   9  162.21   10.87
  -6   4  -9  186.02    9.62
  -6  -4 -10  115.96    8.35
   6  -4  10  126.68    6.75
   6   4  10  113.60    7.44
   6   4  10  178.56   14.33
  -6   4 -10  147.32    8.96
   6   4  11   34.99    2.80
   6   4  11   53.36   10.35
  -6   4 -11   52.18   10.78
   6  -4  12    0.55    6.66
   6   4  12    4.00    7.56
  -6   4 -12   -1.29    7.87
   6  -4  13   38.71    7.63
   6   4  13   29.01    8.66
  -6   4 -13   26.84    8.84
   6  -4  14   13.62    7.95
  -6   4 -14   12.83    9.48
   6  -4  15    3.27   11.66
  -6   4 -15   -4.53   10.56
   6  -4  16   53.76   13.52
  -6   4 -16   45.69   17.03
   6   4  17   13.04   18.54
  -6  -6   0  519.54   17.88
  -6  -6   0  511.06   20.28
   6  -6   0  479.05   20.86
   6   6   0  487.34   22.27
   6   6   0  536.26   18.17
  -6   6   0  478.22   20.74
  -6   6   0  495.67   18.24
  -6   6   0  517.56   18.74
  -6  -6  -1   28.39    4.62
  -6  -6  -1   21.63    3.43
  -6  -6  -1   29.48    4.63
   6  -6   1   25.51    3.55
   6   6   1   31.17    4.61
  -6   6  -1   27.23    3.36
  -6   6  -1   25.73    5.10
  -6   6  -1   27.02    1.64
  -6  -6  -2   29.52    3.40
  -6  -6  -2   35.55    3.52
  -6  -6  -2   39.37    6.68
   6  -6   2   33.14    3.43
   6   6   2   41.30    4.76
   6   6   2   30.72    6.50
  -6   6  -2   28.11    3.35
  -6   6  -2   42.79    4.34
  -6  -6  -3  652.04   24.00
  -6  -6  -3  616.36   34.18
  -6  -6  -3  610.01   28.56
   6  -6   3  623.69   20.33
   6  -6   3  611.37   26.05
   6   6   3  657.16   23.77
   6   6   3  699.34   24.98
  -6   6  -3  670.84   25.07
  -6  -6  -4   63.48    3.71
  -6  -6  -4   66.15    5.03
  -6  -6  -4   48.63    5.90
   6  -6   4   66.93    4.67
   6  -6   4   58.35    3.75
   6   6   4   56.19    7.54
  -6   6  -4   53.76    5.29
  -6  -6  -5  185.33    7.71
  -6  -6  -5  171.70   28.51
   6  -6   5  165.23    7.34
   6  -6   5  168.27   10.07
   6  -6   5  179.54    6.78
   6   6   5  194.06   10.24
  -6   6  -5  196.21   10.16
  -6  -6  -6  753.67   33.56
  -6  -6  -6  696.17   39.87
   6  -6   6  710.25   25.30
   6  -6   6  658.65   36.47
   6  -6   6  750.74   30.26
   6   6   6  737.28   27.35
  -6   6  -6  747.59   36.49
  -6  -6  -7  329.29   16.73
  -6  -6  -7  312.50   17.39
   6  -6   7  333.09   13.15
   6  -6   7  310.73   17.58
   6  -6   7  338.06   17.13
   6   6   7  343.58   16.39
  -6   6  -7  355.07   14.36
  -6  -6  -8   47.02    4.52
  -6  -6  -8   37.42    3.73
   6  -6   8   37.41    4.50
   6  -6   8   29.46    3.45
   6  -6   8   33.77    3.27
   6   6   8   26.86    6.55
  -6   6  -8   43.42    9.14
  -6  -6  -9   41.38    4.06
   6  -6   9   49.73    4.71
  -6   6  -9   40.49    7.20
   6  -6  10    1.74    4.35
  -6   6 -10   -5.37    7.30
   6   6  11   22.32    8.15
   6   6  12  110.04   10.20
   6  -6  13   45.37    7.96
  -6   6 -13   39.14    9.97
   6  -6  14   36.29    8.28
  -6   6 -14   71.62   15.23
   6  -6  15   48.26    9.15
  -6   6 -15   44.82   16.94
   6   6  16    4.50   12.87
  -6  -8   0    7.66    5.04
  -6  -8   0   13.51    4.39
  -6  -8   0    5.88    4.75
   6  -8   0    7.82    4.37
   6   8   0   11.35    5.02
  -6   8   0   13.02    4.26
  -6   8   0   10.39    1.73
  -6  -8  -1  271.99   10.51
  -6  -8  -1  229.54   12.29
  -6  -8  -1  238.53   13.87
   6  -8   1  215.15   10.81
   6   8   1  266.72   11.76
  -6   8  -1  245.92   10.41
  -6  -8  -2  816.39   38.53
  -6  -8  -2  732.80   43.32
   6  -8   2  720.03   36.94
   6   8   2  837.79   34.30
  -6  -8  -3  158.60   10.33
  -6  -8  -3  136.92   10.17
   6  -8   3  155.74    7.78
   6  -8   3  144.74    8.23
   6   8   3  177.89    9.16
  -6   8  -3  162.20    8.38
  -6  -8  -4  450.81   16.30
  -6  -8  -4  352.52   26.57
   6  -8   4  441.13   18.43
   6  -8   4  356.98   21.18
  -6   8  -4  442.93   16.55
  -6  -8  -5   32.21    4.11
  -6  -8  -5   21.66    4.44
   6  -8   5   34.52    4.09
   6  -8   5   24.45    4.30
  -6   8  -5   23.88    5.84
  -6  -8  -6  725.14   35.10
  -6  -8  -6  645.65   36.22
   6  -8   6  720.07   28.77
   6  -8   6  646.39   33.12
  -6   8  -6  796.21   32.97
  -6  -8  -7  308.37   14.88
  -6  -8  -7  268.81   15.47
   6  -8   7  304.65   12.90
   6  -8   7  267.76   16.42
  -6   8  -7  354.58   17.31
  -6  -8  -8   31.81    4.41
  -6  -8  -8   31.41    6.65
   6  -8   8   25.52    5.70
  -6   8  -8   28.73    7.32
  -6  -8  -9    6.33    4.19
  -6  -8  -9    6.09    4.79
   6  -8   9    6.87    5.89
  -6   8  -9   10.53    7.52
  -6  -8 -10  126.73    8.27
   6  -8  10  103.12    6.97
  -6   8 -10  132.45   10.00
  -6  -8 -11  155.33   10.73
  -6   8 -11  177.34   11.50
   6   8  12   23.35    9.43
   6   8  13    5.57   10.38
   6   8  14   -0.21   16.26
   6  -8  15   39.68    9.57
  -6   8 -15   43.83   18.50
  -6 -10   0  159.85    9.38
   6  10   0  179.05    9.83
  -6  10   0  169.44    8.84
  -6  10   0  171.44    7.36
  -6 -10  -1    3.05    5.55
   6  10   1   12.16    5.48
  -6 -10  -2  400.10   15.56
   6 -10   2  357.18   13.91
   6  10   2  411.84   19.49
  -6 -10  -3   -1.84    4.88
   6 -10   3    6.09    4.98
   6  10   3   -4.95    8.37
  -6 -10  -4   -5.41    4.87
   6 -10   4    0.88    4.86
   6  10   4    2.09    6.28
  -6 -10  -5  170.25    8.54
   6 -10   5  173.82    8.06
  -6  10  -5  186.15   14.49
  -6 -10  -6  191.39    8.74
   6 -10   6  173.09    8.38
  -6  10  -6  195.66   11.00
  -6 -10  -7   32.60    5.49
   6 -10   7   26.33    5.16
  -6  10  -7   34.23    7.69
  -6 -10  -8  419.05   24.96
   6 -10   8  370.60   22.57
  -6  10  -8  494.65   25.53
  -6 -10  -9   -0.75    7.62
   6 -10   9   -2.83    7.40
  -6  10  -9   -5.18   12.08
  -6 -10 -10  216.90   15.46
   6 -10  10  218.75   14.58
  -6  10 -10  230.45   13.09
  -6 -10 -11    8.78    8.36
  -6  10 -11    5.70    9.67
   6  10  12   36.70   11.06
   6  10  13    9.11   11.57
   6  10  14   12.95   12.95
  -6 -12   0  575.98   26.98
   6  12   0  630.98   22.74
  -6  12   0  484.60   31.57
  -6  12   0  543.08   27.31
  -6 -12  -1   34.94    6.62
   6 -12   1   38.46    9.11
   6  12   1   35.44    9.19
  -6 -12  -2 1437.34   65.77
   6 -12   2 1390.19   64.35
   6  12   2 1550.62   69.24
  -6 -12  -3   76.74    7.15
   6 -12   3   61.56    7.07
   6  12   3   70.31    7.82
  -6 -12  -4    4.65    6.16
   6 -12   4    9.48    8.82
   6  12   4   -6.17   10.03
  -6 -12  -5   26.01    6.48
   6 -12   5   25.08    6.49
   6  12   5   26.55    7.71
  -6 -12  -6    7.33    6.36
   6 -12   6    8.01    8.78
   6  12   6    9.25   13.76
  -6  12  -6    7.32    8.19
  -6 -12  -7   19.16    6.68
   6 -12   7   10.18    8.86
  -6  12  -7   12.53   12.20
  -6 -12  -8   68.61   10.00
   6 -12   8   45.91    7.09
  -6  12  -8   50.00   13.05
  -6 -12  -9   24.93    7.31
   6 -12   9   13.36    6.95
  -6  12  -9   29.28    9.87
  -6 -12 -10   -0.21   10.20
  -6  12 -10   -1.30   10.39
  -6 -12 -11   18.24   10.84
  -6  12 -11   14.25   11.12
   6  12  12  140.63   14.78
  -6 -14   0  127.61    9.44
   6 -14   0  139.76    9.90
   6  14   0  147.94    9.36
  -6 -14  -1   78.24   11.16
   6 -14   1   72.29   11.53
   6  14   1   89.62    8.41
  -6 -14  -2  261.18   16.80
   6 -14   2  265.91   15.71
   6  14   2  252.20   14.60
  -6 -14  -3  109.17   11.80
   6 -14   3   77.41   11.80
   6  14   3  113.07   12.20
  -6 -14  -4  296.73   16.66
   6 -14   4  329.24   16.85
   6  14   4  322.49   18.10
  -6 -14  -5   70.95   15.34
   6 -14   5   52.89    8.12
   6  14   5   61.17    9.26
  -6 -14  -6    5.72    8.31
   6 -14   6   16.53    7.88
   6  14   6   12.13    9.59
  -6 -14  -7   37.84   12.18
   6 -14   7  407.10  305.28
   6  14   7   41.77   10.47
  -6  14  -7   32.40   10.18
  -6 -14  -8   -7.65    8.62
   6 -14   8   12.51   11.97
   6  14   8   -6.61   10.90
  -6  14  -8   -2.73   10.92
  -6 -14  -9   23.79   12.70
   6 -14   9   16.69    8.78
  -6  14  -9   16.55   11.87
  -6 -14 -10   48.42    9.79
  -6  14 -10   45.30   18.14
   6  14  11  -13.54   19.07
  -6 -16   0  253.70   14.74
   6 -16   0  239.03   14.53
   6  16   0  268.03   17.38
  -6 -16  -1  142.05   11.37
   6 -16   1  130.27   15.15
   6  16   1  143.89   13.40
  -6 -16  -2   40.05   13.53
   6 -16   2   10.04    9.71
   6  16   2   16.82    8.74
  -6 -16  -3    0.11   13.53
   6 -16   3   -3.96    9.35
   6  16   3    0.00   13.37
  -6 -16  -4    2.49    9.63
   6 -16   4    3.51    9.66
   6  16   4    8.79    9.89
  -6 -16  -5    9.41    9.95
   6 -16   5    7.55    9.74
   6  16   5   12.55   10.46
  -6 -16  -6    8.54   14.48
   6 -16   6   21.40   14.09
   6  16   6   15.66   11.25
  -6 -16  -7   -1.19   10.37
   6 -16   7   -1.85   10.23
   6  16   7   -3.64   11.91
  -6  16  -7   -3.18   12.40
  -6 -16  -8   42.44   15.98
   6 -16   8   42.22   10.85
   6  16   8   36.18   12.69
  -6  16  -8   50.91   14.02
   6  16   9   41.78   11.34
  -6 -18   0   -4.22   11.79
   6 -18   0   -4.42   11.94
   6  18   0   -5.41    9.19
  -6 -18  -1   24.13   12.01
   6 -18   1   21.62   16.87
   6  18   1   32.42   13.77
  -6 -18  -2  164.40   18.62
   6 -18   2  123.22   13.97
   6  18   2  132.97   13.29
  -6 -18  -3   -4.22   12.02
   6 -18   3    8.34   16.68
   6  18   3    5.57   40.29
  -6 -18  -4   -3.03   12.13
   6 -18   4    7.45   11.50
   6  18   4    9.86   11.83
  -6 -18  -5  -13.21   18.30
   6 -18   5    2.73    7.97
   6  18   5   12.30   13.07
  -7  -1   0 3411.94  137.57
  -7  -1   0 3675.51  130.94
   7  -1   0 3562.92  148.59
   7  -1   0 3482.78  124.62
   7  -1   0 3509.00  124.72
   7   1   0 3614.38  141.29
   7   1   0 3479.19  150.53
   7   1   0 3641.34  132.48
  -7   1   0 3440.15  131.90
  -7   1   0 3518.67  143.20
  -7  -1  -1 1962.20   70.58
   7  -1   1 2094.44   81.29
   7  -1   1 2065.74   74.25
   7  -1   1 2023.16   63.21
   7   1   1 2022.58   78.97
   7   1   1 2062.47   92.18
   7   1   1 2117.70   81.98
  -7   1  -1 2062.30   79.67
  -7   1  -1 2091.03   96.49
  -7  -1  -2 1031.46   39.16
   7  -1   2 1023.03   36.72
   7  -1   2 1056.53   38.04
   7  -1   2 1062.75   41.66
   7   1   2 1037.93   38.19
   7   1   2 1089.30   42.71
   7   1   2 1121.09   36.04
  -7   1  -2 1022.09   46.50
  -7   1  -2 1122.95   37.38
  -7  -1  -3   26.59    3.00
  -7  -1  -3  115.60    3.91
   7  -1   3   97.74    5.35
   7  -1   3  102.64    6.28
   7   1   3  113.34    6.12
   7   1   3  133.79    6.94
  -7   1  -3  113.17    7.90
   7  -1   4 4847.84  218.34
   7  -1   4 5138.01  180.01
   7   1   4 4912.11  157.13
   7   1   4 4849.20  255.94
   7   1   4 5153.09  182.87
  -7   1  -4 5121.30  211.13
   7  -1   5  196.91   12.26
   7  -1   5  219.61    9.97
   7   1   5  218.74    9.08
   7   1   5  201.23   10.14
  -7   1  -5  221.23    9.07
   7   1   6   21.34    5.23
  -7   1  -6   17.83    5.17
   7   1   7  267.13   13.81
  -7   1  -7  272.08   11.33
   7  -1   8  855.99   30.55
   7   1   8  794.97   33.76
  -7   1  -8  759.10   38.60
   7  -1   9   39.89    6.67
   7   1   9   51.85    9.20
  -7   1  -9   40.10    6.78
   7  -1  10  736.08   28.61
   7   1  10  728.02   28.07
  -7   1 -10  697.85   32.24
   7  -1  11   63.11    7.62
   7   1  11   52.36    7.79
  -7   1 -11   49.66    9.15
   7  -1  12  118.71   11.64
   7   1  12  123.08    9.64
  -7   1 -12  111.27   12.40
   7  -1  13   26.85   10.98
   7   1  13   38.47    8.67
  -7   1 -13    8.15    8.69
   7  -1  14   26.97    8.81
   7   1  14    4.34   12.59
  -7   1 -14   20.40   13.57
   7  -1  15   13.39    9.26
   7   1  15   23.38    9.90
  -7   1 -15    7.91   10.73
   7  -1  16   10.36   10.58
   7   1  16   -4.14   10.79
   7  -1  17   12.24   11.36
   7   1  17    8.85   16.93
  -7  -3   0 1043.88   35.73
  -7  -3   0 1152.74   43.96
   7  -3   0 1037.15   49.32
   7  -3   0 1210.93   43.87
   7  -3   0 1023.35   35.17
   7   3   0 1112.47   42.00
   7   3   0 1122.03   36.89
   7   3   0 1138.82   38.80
  -7   3   0 1092.28   37.62
  -7   3   0 1154.04   42.06
  -7   3   0 1084.43   39.08
  -7  -3  -1 1035.95   33.39
   7  -3   1  978.75   38.82
   7  -3   1 1019.57   40.97
   7  -3   1 1019.84   36.41
   7   3   1 1010.56   38.83
   7   3   1 1016.75   32.92
   7   3   1 1055.09   52.46
  -7   3  -1  972.51   39.90
  -7   3  -1 1021.65   32.92
  -7   3  -1 1021.01   39.62
  -7  -3  -2  101.75    4.22
   7  -3   2   95.98    4.65
   7  -3   2   95.76    5.54
   7  -3   2   97.96    4.57
   7   3   2  105.93    5.84
   7   3   2  101.93    5.71
  -7   3  -2  102.75    4.25
  -7   3  -2  123.01    6.31
  -7  -3  -3 1642.48   77.31
  -7  -3  -3 1751.58   65.96
   7  -3   3 1687.51   65.49
   7  -3   3 1711.53   67.42
   7  -3   3 1732.39   74.32
   7   3   3 1761.79   62.41
   7   3   3 1753.42   66.52
   7   3   3 1920.15   67.44
  -7   3  -3 1834.03   61.51
  -7  -3  -4   13.21    1.90
  -7  -3  -4   17.31    1.89
   7  -3   4   11.75    1.57
   7  -3   4   15.97    1.54
   7  -3   4   14.44    3.42
   7   3   4   18.85    4.85
   7   3   4   16.24   11.27
   7   3   4   10.44    4.40
  -7   3  -4    4.50    6.36
  -7  -3  -5  135.38    5.96
  -7  -3  -5  134.06    5.77
   7  -3   5  136.63    5.47
   7  -3   5  128.44    5.18
   7  -3   5  141.30    5.67
   7   3   5  145.56    8.94
   7   3   5  134.87    8.75
  -7   3  -5  151.84    9.63
  -7  -3  -6  506.73   22.73
  -7  -3  -6  485.54   23.85
   7  -3   6  492.97   21.14
   7  -3   6  497.02   20.38
   7  -3   6  528.65   18.85
   7   3   6  545.91   22.19
  -7   3  -6  544.05   19.68
  -7  -3  -7  861.75   39.72
  -7  -3  -7  877.14   40.80
   7   3   7  929.82   36.72
  -7   3  -7  957.49   40.56
  -7  -3  -8   17.69    1.45
  -7  -3  -8   13.83    1.79
   7   3   8   24.07    7.42
  -7   3  -8    9.77    6.19
  -7  -3  -9  114.29    5.09
  -7  -3  -9  100.30    6.55
   7   3   9  132.69    8.50
  -7   3  -9  139.80   10.74
  -7  -3 -10    3.83    1.64
  -7  -3 -10    3.07    1.36
   7   3  10   -2.15    9.58
  -7   3 -10   -0.11    7.04
   7  -3  11   45.07    7.44
   7   3  11   49.25   10.78
  -7   3 -11   50.45   10.93
   7  -3  12   17.58    7.53
   7   3  12   44.36   11.55
  -7   3 -12   10.06    8.33
   7  -3  13   34.23   11.34
   7   3  13   38.83   12.55
  -7   3 -13   28.65    9.19
   7  -3  14  134.58   10.47
   7   3  14  128.12   11.06
  -7   3 -14  143.10   15.35
   7  -3  15    0.87    9.37
   7   3  15   -5.98   10.43
  -7   3 -15    4.00   11.02
   7  -3  16   19.09   14.84
  -7   3 -16    9.40   12.20
  -7  -5   0    2.65    4.30
   7  -5   0   12.86    4.29
   7   5   0    9.10    4.72
   7   5   0    1.62    3.89
   7   5   0    1.30    6.85
  -7   5   0    5.96    3.04
  -7   5   0   -4.84    4.51
  -7   5   0    7.74    2.47
  -7  -5  -1 1852.32   68.53
   7  -5   1 1729.76   62.96
   7   5   1 1850.20   72.27
   7   5   1 1892.76   61.90
  -7   5  -1 1751.09   68.10
  -7   5  -1 1803.23   76.31
  -7   5  -1 1771.93   69.11
  -7  -5  -2  165.82    6.99
  -7  -5  -2  161.66    6.48
   7  -5   2  144.66    6.00
   7  -5   2  160.95    6.70
   7   5   2  157.36    8.61
   7   5   2  173.91    8.12
  -7   5  -2  159.41    9.04
  -7   5  -2  169.41    9.07
  -7  -5  -3  513.55   18.42
  -7  -5  -3  496.49   26.28
   7  -5   3  494.32   16.97
   7  -5   3  485.68   18.37
   7  -5   3  502.14   19.28
   7   5   3  488.51   19.80
   7   5   3  514.06   19.47
  -7   5  -3  519.48   21.36
  -7  -5  -4   86.65    3.87
  -7  -5  -4   82.97    4.67
   7  -5   4   85.92    3.90
   7  -5   4   81.97    3.85
   7  -5   4   76.23    3.73
   7   5   4   75.63    7.93
   7   5   4   73.74    6.34
   7   5   4   92.28    6.15
  -7   5  -4   85.44    5.97
  -7  -5  -5  245.54   11.89
  -7  -5  -5  265.83   11.94
   7  -5   5  267.94   10.14
   7  -5   5  251.62   11.77
   7  -5   5  255.52   12.02
   7   5   5  263.48   10.85
  -7   5  -5  274.39   11.93
  -7  -5  -6    1.09    2.19
  -7  -5  -6    0.99    3.08
   7  -5   6    4.10    2.88
   7  -5   6   -0.79    2.82
   7  -5   6    3.77    2.89
   7   5   6    1.50    5.67
  -7   5  -6    3.02    6.05
  -7  -5  -7  686.68   32.36
  -7  -5  -7  654.30   33.47
   7  -5   7  680.99   29.08
   7  -5   7  604.94   37.92
   7  -5   7  617.32   39.79
   7   5   7  724.38   28.79
  -7   5  -7  692.77   26.73
  -7  -5  -8  255.72   14.63
  -7  -5  -8  238.61   13.57
   7  -5   8  263.07   11.68
   7  -5   8  245.42   14.47
   7  -5   8  269.53   12.54
   7   5   8  279.92   12.14
  -7   5  -8  288.10   12.32
  -7  -5  -9  243.68   11.45
  -7  -5  -9  186.84   18.44
   7  -5   9  214.56   13.01
   7   5   9  257.89   12.36
  -7   5  -9  235.22   13.48
  -7  -5 -10  177.70   10.66
   7   5  10  190.70   12.90
  -7   5 -10  200.54   10.89
  -7  -5 -11   25.73    3.86
   7   5  11   35.71    8.18
  -7   5 -11   19.89    8.50
   7   5  12    7.98    8.62
  -7   5 -12   20.10   12.36
   7  -5  13   72.48   12.55
  -7   5 -13   63.21   10.21
   7  -5  14  182.56   11.90
  -7   5 -14  206.80   15.18
   7  -5  15    2.07    9.38
  -7   5 -15    0.21   11.61
   7  -5  16    6.11    9.71
  -7   5 -16   12.68   31.06
  -7  -7   0  852.10   31.39
  -7  -7   0  822.54   39.12
   7  -7   0  781.51   79.93
   7   7   0  923.80   31.96
  -7   7   0  855.28   37.64
  -7   7   0  889.63   30.56
  -7   7   0  837.37   30.92
  -7  -7  -1 1081.95   36.68
  -7  -7  -1 1033.68   54.70
  -7  -7  -1 1025.12   55.09
   7  -7   1  991.74   48.59
   7   7   1 1158.53   48.71
  -7   7  -1 1085.01   45.43
  -7   7  -1 1099.99   40.49
  -7  -7  -2  452.86   19.01
  -7  -7  -2  415.25   19.34
  -7  -7  -2  372.96   20.94
   7  -7   2  391.00   17.83
   7   7   2  471.37   19.32
  -7   7  -2  436.03   17.52
  -7  -7  -3  822.23   37.05
  -7  -7  -3  732.97   39.31
   7  -7   3  801.91   29.39
   7  -7   3  759.27   33.78
   7   7   3  891.20   34.20
  -7   7  -3  841.29   35.81
  -7  -7  -4  194.35    8.85
  -7  -7  -4  164.24    9.48
   7  -7   4  180.90    7.56
   7  -7   4  167.25    9.10
   7   7   4  208.47   22.82
  -7   7  -4  202.18    9.31
  -7  -7  -5  138.87    7.83
  -7  -7  -5  114.90    7.29
   7  -7   5  128.22    6.54
   7  -7   5  128.46    7.82
  -7   7  -5  129.54    7.77
  -7  -7  -6   70.91    5.31
  -7  -7  -6   60.17    5.70
   7  -7   6   55.33    3.98
   7  -7   6   51.87    5.30
  -7   7  -6   60.27    6.89
  -7  -7  -7  248.45   13.72
  -7  -7  -7  228.90   13.77
   7  -7   7  253.93   12.13
   7  -7   7  227.10   23.94
   7  -7   7  239.99   11.32
  -7   7  -7  286.78   13.80
  -7  -7  -8   71.63    4.74
  -7  -7  -8   70.59    5.02
   7  -7   8   78.04    5.59
   7  -7   8   79.81    3.80
  -7   7  -8   75.92    7.84
  -7  -7  -9   47.20    5.37
   7  -7   9   38.78    5.02
  -7   7  -9   42.16    8.16
  -7  -7 -10   20.45    7.17
  -7   7 -10   18.44    8.26
  -7  -7 -11   10.37    5.24
  -7   7 -11    3.75   12.43
   7   7  12   53.66    9.86
   7   7  13   19.16   10.81
   7  -7  14   22.42   13.17
  -7   7 -14   22.37   11.99
   7  -7  15   10.23   13.39
  -7   7 -15   30.08   13.06
  -7  -9   0  599.41   23.43
  -7  -9   0  476.45   29.04
   7   9   0  612.87   23.12
  -7   9   0  621.68   23.20
  -7   9   0  612.60   28.68
  -7   9   0  576.70   22.75
  -7  -9  -1 1297.43   46.06
  -7  -9  -1 1045.55   63.40
   7  -9   1  974.60   63.45
   7   9   1 1265.58   57.11
  -7   9  -1 1185.66   46.01
  -7   9  -1 1221.52   46.09
  -7  -9  -2  423.51   22.58
  -7  -9  -2  350.59   23.80
   7  -9   2  300.30   19.93
   7   9   2  437.44   16.36
  -7   9  -2  427.19   16.71
  -7  -9  -3  469.29   23.73
  -7  -9  -3  373.63   25.62
   7  -9   3  462.38   19.64
   7  -9   3  400.06   25.71
   7   9   3  504.62   20.67
  -7   9  -3  490.67   19.41
  -7  -9  -4  274.43   14.01
  -7  -9  -4  176.30   13.08
   7  -9   4  240.85    9.09
   7  -9   4  191.23   12.53
   7   9   4  259.81   18.11
  -7   9  -4  252.92   12.49
  -7  -9  -5   15.46    4.87
  -7  -9  -5   19.46    5.09
   7  -9   5   15.01    6.07
   7  -9   5   15.19    5.22
   7   9   5   16.76    9.53
  -7   9  -5   18.47    9.07
  -7  -9  -6   26.64    4.64
  -7  -9  -6   18.85    7.13
   7  -9   6   25.87    4.51
   7  -9   6   22.48    5.08
  -7   9  -6   23.29    7.01
  -7  -9  -7  370.66   18.76
  -7  -9  -7  247.05   23.74
   7  -9   7  327.94   16.39
  -7   9  -7  385.57   17.43
  -7  -9  -8   93.52    7.41
   7  -9   8   64.56    6.78
  -7   9  -8   83.01    9.26
  -7  -9  -9  207.82   12.35
   7  -9   9  175.87   11.35
  -7   9  -9  246.34   12.84
  -7  -9 -10   -2.35    6.53
  -7   9 -10   16.09    9.12
   7   9  11   34.29   14.14
   7   9  12   37.14   15.31
   7   9  13  138.72   13.82
   7   9  14   20.31   13.04
  -7 -11   0  341.59   13.63
   7  11   0  344.53   17.32
  -7  11   0  336.16   16.42
  -7 -11  -1  326.79   14.15
   7  11   1  353.28   19.02
  -7 -11  -2   56.65    6.40
   7 -11   2   57.86   10.20
   7  11   2   67.84    7.55
  -7  11  -3   -1.74    6.43
  -7 -11  -3    1.41    7.91
   7 -11   3   -0.55    5.64
   7  11   3   -1.53    6.91
  -7 -11  -4   23.25    8.00
   7 -11   4   35.07    5.96
   7  11   4   42.89    7.68
  -7  11  -4   44.14    7.29
  -7 -11  -5   16.73    7.99
   7 -11   5   37.96    7.92
   7  11   5   20.84    7.68
  -7  11  -5   36.03   10.53
  -7 -11  -6   44.61    6.25
   7 -11   6   56.31    8.23
   7  11   6   58.52   11.62
  -7  11  -6   56.88    8.46
  -7 -11  -7   27.11    6.02
   7 -11   7   20.68    7.99
   7  11   7   28.89    8.75
  -7  11  -7   19.90   14.28
  -7 -11  -8    9.99    8.38
   7 -11   8    3.38    5.67
  -7  11  -8    5.51    8.96
  -7 -11  -9    7.62    6.22
   7 -11   9    4.12    6.08
  -7  11  -9   -0.32   13.04
  -7 -11 -10   19.18   13.07
  -7  11 -10   64.65   20.87
   7  11  11   -2.04   10.74
   7  11  12   15.98   12.12
   7  11  13    9.10   13.39
  -7 -13   0   77.99   10.85
   7  13   0   61.90    7.82
  -7 -13  -1    1.63    6.94
   7 -13   1   -9.21    7.10
   7  13   1   -9.37    7.19
  -7 -13  -2    7.80    7.04
   7 -13   2    4.76    7.08
   7  13   2    0.00    7.43
  -7 -13  -3   41.98    7.25
   7 -13   3   27.47   10.15
   7  13   3   49.73    8.65
  -7 -13  -4   -1.40    6.92
   7 -13   4   17.72    7.04
   7  13   4   20.62   11.52
  -7  13  -4    9.18    8.20
  -7 -13  -5   59.47    7.77
   7 -13   5   50.27    7.36
   7  13   5   46.76    9.11
  -7  13  -5   58.90   12.55
  -7 -13  -6    1.72   10.46
   7 -13   6    2.08    6.90
   7  13   6    2.41    9.00
  -7  13  -6   -2.50    9.04
  -7 -13  -7   52.12    8.08
   7 -13   7   47.47   10.70
   7  13   7   51.44   10.53
  -7  13  -7   58.45   10.22
  -7 -13  -8    1.29   10.76
   7 -13   8    3.15    7.50
   7  13   8  -18.30   14.79
  -7  13  -8    2.28    9.98
  -7 -13  -9    5.80    7.85
   7  13   9   10.40   11.27
  -7  13  -9    3.03   11.25
  -7 -13 -10   28.04    8.49
  -7  13 -10   48.27   17.60
   7  13  11    3.99   18.32
  -7 -15   0   15.16   12.02
   7 -15   0   -5.55   12.66
   7  15   0   12.69    8.13
  -7 -15  -1  574.61   32.08
   7 -15   1  547.07   28.36
   7  15   1  586.90   31.95
  -7 -15  -2   25.21   12.44
   7 -15   2   25.39    9.16
   7  15   2   36.87    9.06
  -7 -15  -3  112.16   10.28
   7 -15   3  123.19   10.46
   7  15   3  131.24   11.06
  -7 -15  -4   67.45    9.62
   7 -15   4   60.83    9.44
   7  15   4   63.78   10.41
  -7 -15  -5    7.35    9.18
   7 -15   5    4.60    8.76
   7  15   5   13.72   10.32
  -7  15  -5   17.51   10.40
  -7 -15  -6    2.05   12.85
   7 -15   6   -5.02    9.06
   7  15   6    4.39   10.65
  -7  15  -6   -4.37   10.71
  -7 -15  -7   43.38   10.04
   7 -15   7   30.59   13.28
   7  15   7   32.62   11.86
  -7  15  -7   50.38   12.22
  -7 -15  -8   21.35   10.14
   7  15   8    0.11   12.19
  -7  15  -8   -1.09   17.85
  -7 -15  -9   49.17   14.99
   7  15   9   57.95   18.22
  -7  15  -9   70.57   14.45
  -7 -17   0   12.44   10.81
   7 -17   0   11.96   11.29
   7  17   0    3.89    9.09
  -7 -17  -1   90.76   12.12
   7 -17   1   89.33   20.10
   7  17   1   97.41   11.07
  -7 -17  -2    6.49   15.69
   7 -17   2   15.42   11.12
   7  17   2   14.80   14.25
  -7 -17  -3   15.58   15.69
   7 -17   3    8.46   15.60
   7  17   3   10.15   10.58
  -7 -17  -4   -5.41   11.04
   7 -17   4   -0.11   10.85
   7  17   4   -1.75   10.93
  -7 -17  -5   -2.49   16.01
   7 -17   5    6.12   10.82
   7  17   5    8.98   11.94
  -7  17  -5    9.43   16.45
  -7 -17  -6   -4.33   12.01
   7 -17   6    1.85    9.26
   7  17   6    5.60   12.95
  -7  17  -6  -10.29   13.68
  -8   0   0   58.96    3.32
  -8   0   0   46.07    3.96
   8   0   0   54.61    3.51
   8   0   0   45.19    4.10
   8   0   0   64.59    5.60
  -8   0  -1   -1.66    2.00
   8   0   1    0.00    2.15
   8   0   1   -4.33    3.77
   8   0   1   -0.87    3.46
  -8   0  -2   16.38    1.45
   8   0   2   12.68    1.47
   8   0   2   18.99    4.33
   8   0   2   17.74    3.59
   8   0   3    2.00    6.34
   8   0   3   -1.97    3.50
   8   0   4 1085.43   53.45
   8   0   4 1291.68   44.15
   8   0   5  -10.66    5.60
   8   0   6 4779.92  157.87
   8   0   6 5135.57  188.85
   8   0   7   -3.61   14.79
   8   0   8 1723.55   63.69
   8   0   9   -3.27   10.46
   8   0  10  273.28   12.30
   8   0  11   -6.52   10.54
   8   0  12   63.95    8.69
   8   0  13   -2.61    8.69
   8   0  14   52.72   13.81
   8   0  15   -3.16   10.67
   8   0  16   51.57   43.07
  -8  -2   0  736.53   27.20
  -8  -2   0  746.16   30.69
   8  -2   0  720.07   26.30
   8  -2   0  766.79   27.59
   8  -2   0  746.04   26.48
   8   2   0  734.66   26.14
   8   2   0  783.24   25.52
   8   2   0  745.31   24.03
  -8   2   0  730.17   27.22
  -8   2   0  740.52   29.62
  -8  -2  -1  553.36   18.65
   8  -2   1  519.92   20.03
   8  -2   1  586.04   20.71
   8  -2   1  542.11   19.62
   8   2   1  550.99   21.74
   8   2   1  571.84   19.16
   8   2   1  562.78   20.50
   8   2   1  561.97   20.66
  -8   2  -1  523.30   21.96
  -8   2  -1  565.24   20.98
  -8   2  -1  538.56   21.79
  -8  -2  -2 4447.43  178.03
   8  -2   2 4227.00  173.30
   8  -2   2 4511.91  166.70
   8  -2   2 4493.84  163.15
   8   2   2 4236.94  165.30
   8   2   2 4611.15  156.07
   8   2   2 4505.45  171.76
   8   2   2 4563.83  160.67
  -8   2  -2 4144.89  182.54
  -8   2  -2 4884.01  179.63
  -8  -2  -3 1915.19   77.43
  -8  -2  -3 1971.04   93.34
   8  -2   3 1946.02   84.16
   8  -2   3 1920.18   73.22
   8  -2   3 1859.40   85.46
   8  -2   3 2023.50   68.38
   8   2   3 2200.07   71.25
   8   2   3 1979.24   94.92
   8   2   3 2130.27   77.20
  -8   2  -3 2074.15   82.39
   8  -2   4   95.42    6.67
   8  -2   4  121.97    5.93
   8   2   4  112.89    8.38
   8   2   4   91.84    6.65
   8   2   4  109.45    6.14
  -8   2  -4  112.93    6.53
   8  -2   5   -1.43    3.19
   8   2   5    3.91   13.67
   8   2   5    5.47    4.60
  -8   2  -5   -4.84    7.27
   8  -2   6   -0.44    4.96
   8   2   6   -0.65    5.74
  -8   2  -6    3.84    7.79
   8  -2   7  802.65   40.40
   8   2   7  847.35   31.64
  -8   2  -7  898.06   33.02
   8   2   8   61.35    7.13
  -8   2  -8   54.25    9.61
   8  -2   9    7.58    6.59
   8   2   9    2.27    6.80
  -8   2  -9   10.02    6.86
   8  -2  10    6.57    9.97
   8   2  10   15.11    7.45
  -8   2 -10    5.65    7.39
   8  -2  11  117.24    9.07
   8   2  11  114.48    9.29
  -8   2 -11  118.15   12.38
   8  -2  12   60.00   11.89
   8   2  12   37.73    8.86
  -8   2 -12   42.41    9.00
   8  -2  13    6.32    8.61
   8   2  13   10.28   12.77
  -8   2 -13   -0.87   13.44
   8  -2  14   28.98   13.51
   8   2  14   20.60   14.10
  -8   2 -14   14.94   10.83
   8  -2  15    6.65   10.57
   8   2  15   12.17   11.30
  -8   2 -15    4.44   11.90
   8  -2  16    9.93   16.48
   8   2  16    5.66   12.09
  -8  -4   0    0.00    2.75
   8  -4   0    3.66    2.66
   8  -4   0    4.73    3.74
   8   4   0    5.75    2.99
   8   4   0    0.00    3.99
   8   4   0    8.55    4.44
  -8   4   0    0.79    3.82
  -8   4   0   -1.79    4.80
  -8   4   0   -1.84    3.03
  -8  -4  -1  438.36   18.90
   8  -4   1  375.21   17.39
   8  -4   1  424.00   14.34
   8   4   1  416.49   17.30
   8   4   1  444.89   17.17
   8   4   1  430.54   16.56
  -8   4  -1  434.80   18.48
  -8   4  -1  457.88   17.24
  -8   4  -1  391.36   18.05
  -8  -4  -2 1235.05   47.13
  -8  -4  -2 1162.29   49.55
   8  -4   2 1120.27   52.19
   8  -4   2 1145.77   40.15
   8   4   2 1186.25   47.74
   8   4   2 1228.59   46.13
  -8   4  -2 1188.83   41.85
  -8   4  -2 1253.35   42.61
  -8  -4  -3  304.27   12.39
  -8  -4  -3  320.76   12.44
   8  -4   3  285.34   15.33
   8  -4   3  299.90   12.67
   8   4   3  339.28   14.42
   8   4   3  281.27   15.30
   8   4   3  322.63   12.27
  -8   4  -3  366.48   13.54
  -8  -4  -4  180.54   10.53
  -8  -4  -4  174.54    9.40
   8  -4   4  172.45    6.93
   8  -4   4  158.67    7.71
   8  -4   4  183.62    7.55
   8   4   4  195.61    9.56
   8   4   4  187.73    8.54
  -8   4  -4  185.80    8.55
  -8  -4  -5    4.26    2.24
  -8  -4  -5   11.10    2.31
   8  -4   5    7.12    2.22
   8  -4   5    5.60    1.87
   8  -4   5   11.42    2.63
   8   4   5   18.43   23.15
   8   4   5    6.55    5.24
  -8   4  -5    8.39    7.63
  -8  -4  -6  241.21   10.15
  -8  -4  -6  246.96    9.94
   8  -4   6  224.83    9.21
   8  -4   6  223.50   10.52
   8  -4   6  245.98   67.90
   8   4   6  239.14   10.63
  -8   4  -6  265.02   12.96
  -8  -4  -7   59.18    3.05
  -8  -4  -7   54.54    3.32
   8  -4   7   51.63    2.41
   8  -4   7   52.13    2.40
   8  -4   7   56.38    4.99
   8   4   7   65.25   12.54
  -8   4  -7   61.93    8.90
  -8  -4  -8  262.51   15.61
  -8  -4  -8  252.99   13.81
   8  -4   8  323.92   12.68
   8   4   8  306.03   14.28
  -8   4  -8  297.32   14.97
  -8  -4  -9   14.28    1.36
  -8  -4  -9   11.70    1.35
   8  -4   9   13.50    3.98
   8   4   9   23.06    7.29
  -8   4  -9   18.92   10.16
   8  -4  10   35.67    4.64
   8   4  10   58.10    8.27
  -8   4 -10   52.49    8.32
   8   4  11    2.04    8.28
  -8   4 -11   27.52   11.66
   8  -4  12   40.02   20.56
   8   4  12   42.67    9.16
  -8   4 -12   38.83    9.28
   8  -4  13    0.55    8.84
   8   4  13    2.81    9.61
  -8   4 -13   -2.70   10.03
   8  -4  14   17.24   13.64
   8   4  14   18.94   10.93
  -8   4 -14   33.52   15.84
   8  -4  15   -1.20   10.36
  -8   4 -15    4.96   11.96
   8  -4  16   16.26   11.13
  -8   4 -16    8.62   14.11
  -8  -6   0    1.76    3.53
   8  -6   0    4.84    3.49
   8   6   0   10.83    5.53
   8   6   0    3.02    4.41
   8   6   0   10.73    4.88
  -8   6   0    2.80    3.48
  -8   6   0    5.61    4.07
  -8   6   0    7.22    2.59
  -8  -6  -1  444.84   16.72
   8  -6   1  396.44   18.72
   8   6   1  462.65   18.98
   8   6   1  449.25   15.92
  -8   6  -1  429.38   17.44
  -8   6  -1  427.15   18.01
  -8   6  -1  430.34   18.95
  -8  -6  -2  108.46    7.86
  -8  -6  -2  106.62    5.56
   8  -6   2   94.77    5.97
   8   6   2  105.84    6.76
   8   6   2  103.53    6.99
  -8   6  -2  124.57    6.23
  -8   6  -2  124.73    9.49
  -8  -6  -3  701.27   38.47
  -8  -6  -3  644.95   28.84
   8  -6   3  679.14   25.26
   8  -6   3  609.13   33.58
   8  -6   3  666.22   35.16
   8   6   3  666.15   24.95
   8   6   3  723.30   32.71
  -8   6  -3  720.84   28.23
  -8  -6  -4  479.83  106.36
  -8  -6  -4  278.40   15.96
   8  -6   4  292.17   11.12
   8  -6   4  264.66   13.07
   8  -6   4  281.87   14.07
   8   6   4  301.34   12.45
   8   6   4  315.18   14.66
  -8   6  -4  301.59   12.50
  -8  -6  -5  181.74    8.74
  -8  -6  -5  164.73    9.99
   8  -6   5  180.22    6.89
   8  -6   5  175.99    8.56
   8  -6   5  172.49    6.69
   8   6   5  196.31   11.13
   8   6   5  196.87   12.99
  -8   6  -5  180.81   10.18
  -8  -6  -6  440.85   25.06
  -8  -6  -6  405.40   25.13
   8  -6   6  443.00   19.04
   8  -6   6  413.75   22.39
   8  -6   6  431.99   20.23
   8   6   6  456.37   28.02
   8   6   6  487.18   22.46
  -8   6  -6  445.16   21.30
  -8  -6  -7    8.68    4.18
  -8  -6  -7   14.61    3.93
   8  -6   7    9.45    3.30
   8  -6   7    3.97    2.76
   8   6   7    9.61    6.94
  -8   6  -7   13.57    6.79
  -8  -6  -8   47.90    4.94
  -8  -6  -8   50.40    3.61
   8  -6   8   58.92    3.84
   8  -6   8   57.23    4.55
   8   6   8   63.99   10.79
  -8   6  -8   54.97    7.85
  -8  -6  -9  240.08   17.41
   8   6   9  272.39   13.84
  -8   6  -9  294.66   17.66
   8   6  10   15.10   14.46
  -8   6 -10   41.45   12.03
   8   6  11   19.21    9.02
   8   6  12   79.93   10.84
   8  -6  13   48.10    9.71
  -8   6 -13   22.31   15.34
   8  -6  14   24.63   10.03
  -8   6 -14   19.95   11.69
   8  -6  15   12.97   10.24
  -8   6 -15    1.82   12.66
  -8  -8   0  926.81   31.48
  -8  -8   0  749.40   50.45
   8  -8   0  768.01   39.22
   8   8   0  952.33   38.05
  -8   8   0  902.72   36.64
  -8   8   0  948.21   36.52
  -8   8   0  895.90   40.74
  -8  -8  -1  105.62    7.25
  -8  -8  -1   95.02    6.07
   8  -8   1   95.76    7.85
   8   8   1  112.61    8.06
  -8   8  -1  103.82    6.02
  -8   8  -1  114.32    6.43
  -8  -8  -2   13.83    5.93
  -8  -8  -2   14.40    5.44
   8  -8   2   14.32    4.43
   8   8   2    4.80    5.89
  -8   8  -2   18.65    5.21
  -8  -8  -3  336.50   17.02
  -8  -8  -3  285.82   19.77
   8  -8   3  358.48   12.55
   8  -8   3  277.99   19.54
   8   8   3  380.79   15.86
  -8   8  -3  396.47   16.19
  -8  -8  -4    7.88    3.94
  -8  -8  -4    5.21    5.77
   8  -8   4    5.19    3.76
   8  -8   4    4.19    4.30
   8   8   4    8.73    6.44
  -8   8  -4   -1.62    5.94
  -8  -8  -5  133.26    7.11
  -8  -8  -5  122.67    8.58
   8  -8   5  136.54    7.19
   8  -8   5  110.52    8.94
   8   8   5  172.56   11.68
  -8   8  -5  160.97   13.05
  -8  -8  -6  134.55    8.94
  -8  -8  -6  111.31    7.52
   8  -8   6  126.54    7.50
   8   8   6  157.36   11.88
  -8   8  -6  153.40    9.27
  -8  -8  -7    5.21    3.80
  -8  -8  -7    4.55    5.96
   8  -8   7    1.76    4.94
  -8   8  -7   18.91   10.42
  -8  -8  -8   15.38    4.01
   8  -8   8    5.35    3.49
  -8   8  -8   21.35    8.05
  -8  -8  -9    6.70    5.62
  -8   8  -9   41.27   12.01
   8   8  10   37.60    9.21
   8   8  11   60.80   10.71
   8   8  12   34.02   11.13
   8   8  13   65.98   17.11
   8   8  14    6.63   12.94
  -8 -10   0  726.23   28.12
   8  10   0  678.16   27.95
  -8  10   0  672.93   27.16
  -8  10   0  753.80   27.25
  -8  10   0  611.94   32.42
  -8 -10  -1  147.65    7.87
   8  10   1  149.34    8.93
  -8  10  -1  162.75    9.71
  -8 -10  -2  622.23   27.75
   8 -10   2  574.15   26.85
   8  10   2  662.86   27.21
  -8  10  -2  625.39   29.87
  -8 -10  -3   27.44    5.34
   8 -10   3   32.26    5.30
   8  10   3   31.76    7.31
  -8  10  -3   30.76    6.50
  -8 -10  -4    1.63    5.11
   8 -10   4    9.15    5.07
   8  10   4   -9.06    7.21
  -8  10  -4   -2.59    6.70
  -8 -10  -5  100.89    7.28
   8 -10   5   90.89    7.93
   8  10   5   94.20   11.57
  -8  10  -5   92.92   13.50
  -8 -10  -6  207.12   10.74
   8 -10   6  188.70   11.43
   8  10   6  213.83   15.06
  -8  10  -6  228.86   11.69
  -8 -10  -7    2.05    7.24
   8 -10   7    6.78    6.89
   8  10   7   16.11   11.87
  -8  10  -7    3.44   21.41
  -8 -10  -8   33.13    5.61
   8 -10   8   27.66    5.12
   8  10   8   27.61    9.24
  -8  10  -8   29.76    9.03
  -8 -10  -9   13.79    7.65
  -8  10  -9   19.96    9.44
   8  10  10   25.83   17.69
   8  10  11   17.02   15.63
   8  10  12   29.10   12.30
   8  10  13    8.76   13.36
  -8 -12   0  251.45   11.87
   8  12   0  254.49   17.15
  -8  12   0  232.42   11.43
  -8 -12  -1   -4.13    6.30
   8 -12   1   12.87    6.55
   8  12   1    3.37    7.28
  -8  12  -1    4.69    6.33
  -8 -12  -2  210.90   12.18
   8 -12   2  213.15   10.85
   8  12   2  220.07   14.07
  -8  12  -2  270.88   13.58
  -8 -12  -3    2.39    6.18
   8 -12   3    7.17    8.93
   8  12   3    9.49    7.86
  -8  12  -3   12.28    7.50
  -8 -12  -4   29.80    6.61
   8 -12   4   28.83    6.60
   8  12   4   19.66   14.64
  -8  12  -4   49.92   11.40
  -8 -12  -5   36.15    6.82
   8 -12   5   36.22    6.59
   8  12   5   50.69    9.18
  -8  12  -5   44.09    8.78
  -8 -12  -6   60.74    9.84
   8 -12   6   45.54    9.09
   8  12   6   79.50    9.83
  -8  12  -6   54.61    9.31
  -8 -12  -7   72.76    7.56
   8 -12   7   60.45    9.93
   8  12   7   77.36   10.81
  -8  12  -7   47.83   13.50
  -8 -12  -8  239.76   13.19
   8  12   8  224.08   24.97
  -8  12  -8  211.59   14.82
  -8 -12  -9   -5.39    7.01
   8  12   9   22.42   15.67
  -8  12  -9    0.43   10.44
   8  12  10   67.50   38.69
  -8  12 -10   64.36   17.52
   8  12  11   49.14   13.09
  -8 -14   0  288.94   16.28
   8 -14   0  245.97   15.56
   8  14   0  281.25   15.53
  -8  14   0  258.85   20.79
  -8 -14  -1   41.63    8.35
   8 -14   1   49.73    8.75
[truncated: 226,796 more chars]
